# Supplementary material for: Nasal-spraying Bacillus spore probiotics for pneumonia in children with respiratory syncytial virus and bacterial co-infections: a randomized clinical trial
Source: Commun Med (Lond). 2025 Aug 7;5:336. doi: 10.1038/s43856-025-01029-9 (PMC12328779; doi:10.1038/s43856-025-01029-9)
Supplement: Supplementary file 3 — Supplementary Data 1 [file 43856_2025_1029_MOESM3_ESM.xlsx]

## Sheet: Table 1
Table 1. Demographic characteristics of pneumoniae children before treatment.
No.	Code	Age (month)	Gender	Weight	Days of sickness before treatment	Physical symptoms (1: yes, 0: no)				SpO2 (%)	Heart rate (beats/min)	Respiratory rate (breaths/min)		No.	Code	Age	Gender	Weight	Days of sickness before treatment	Physical symptoms				SpO2 (%)	Heart rate (beats/min)	Respiratory rate (breaths/min)
						Eat poorly	Stimulates crying	Convulsion	Cyanosis											Eat poorly	Stimulates crying	Convulsion	Cyanosis
1	H02	9	Male	8	3	1	1	0	0	98	162	35		1	H05	5	Male	7.1	4	1	1	0	0	99	134	40
2	H14	11	Female	8	2	1	1	0	0	91	130	40		2	H06	8	Male	8	5	1	1	0	0	98	128	27
3	H26	3	Female	5	2	1	1	0	0	90	156	55		3	H08	4	Male	6	5	1	1	0	1	90	160	56
4	H36	8	Male	8.1	2	1	1	0	0	99	134	38		4	H11	12	Male	9.4	2	1	1	0	0	91	147	42
5	H37	10	Male	7.5	2	1	1	0	0	97	140	40		5	H15	15	Male	7	2	1	1	0	0	91	127	43
6	H38	1	Male	9.5	2	1	1	0	1	92	168	45		6	H16	2	Male	4.9	3	1	1	0	1	89	150	55
7	H41	1	Male	5	4	1	1	0	0	91	140	45		7	H28	5	Female	6.6	4	1	1	0	0	89	120	42
8	H42	23	Female	10	6	1	1	0	1	91	175	45		8	H33	3	Male	7	6	1	1	1	0	94	165	39
9	H57	1	Female	4	3	1	1	0	0	90	173	55		9	H50	2	Female	5.1	3	1	1	0	0	90	152	42
10	H63	1	Male	5	3	1	1	0	1	89	150	65		10	H56	7	Female	9	7	0	0	0	0	91	200	45
11	H69	8	Male	7.8	3	1	1	0	1	88	178	50		11	H59	1	Male	5	4	1	1	0	1	80	140	60
12	H79	5	Male	7	3	1	1	0	1	88	170	65		12	H62	1	Female	8	2	1	0	0	1	89	150	45
13	H93	4	Male	6.8	4	1	1	0	1	89	185	55		13	H86	1	Male	4.5	3	1	1	0	1	89	179	60
14	H97	2	Male	6.5	3	1	1	0	0	90	160	40		14	H90	1	Female	4.8	4	1	1	0	1	92	175	45
15	H101	2	Male	5	5	1	1	0	1	90	135	55		15	H98	4	Female	6	2	1	1	0	0	96	200	45
16	H106	5	Female	8	2	1	1	0	1	91	164	50		16	H100	3	Male	6.5	1	1	1	0	0	89	178	55
17	H108	3	Male	9.5	5	1	1	0	0	94	182	40		17	H107	5	Male	9	5	1	1	0	1	90	186	60
18	H116	11	Female	9	2	1	1	0	0	91	141	35		18	H112	3	Male	6.3	3	1	1	0	1	89	186	55
19	H118	12	Female	10	4	1	1	0	1	90	160	35		19	H113	3	Female	6	2	1	1	0	1	91	190	45
20	H132	1	Male	5	7	1	1	0	1	89	162	65		20	H115	3	Female	6	3	1	1	0	1	90	184	50
21	H133	2	Female	6	3	1	1	0	1	90	165	50		21	H119	18	Female	10	4	1	1	0	1	88	152	40
22	H134	3	Male	5	2	1	1	0	1	91	192	55		22	H123	4	Male	6.7	1	1	1	0	1	90	180	50
23	H147	12	Male	9.4	3	1	1	0	1	90	148	45		23	H124	4	Male	7	3	1	1	0	1	90	160	60
24	H160	6	Female	7	3	1	1	0	1	90	168	50		24	H126	2	Male	6.2	3	1	1	0	0	91	145	50
25	H162	9	Male	8.5	3	1	1	0	1	88	180	48		25	H130	1	Male	4	4	1	1	0	1	85	180	65
26	H164	17	Male	9	2	1	1	1	1	90	140	45		26	H137	9	Female	8	3	1	1	0	0	91	120	38
27	H166	5	Female	7.5	3	1	1	0	1	90	185	45		27	H142	1	Female	4.6	3	1	1	0	0	89	156	45
28	H168	4	Female	6	3	1	1	0	1	91	174	55		28	H144	3	Male	6.5	3	1	1	0	0	90	150	55
29	H175	2	Female	5.3	2	1	1	0	1	86	175	60		29	H153	20	Female	12	2	1	1	0	0	95	150	45
30	H178	4	Female	6	3	1	1	0	1	90	157	55		30	H185	3	Female	5.8	4	1	1	0	0	96	151	38
31	H179	6	Female	11	3	1	1	0	1	90	150	50		31	H192	12	Male	9	5	1	1	0	0	96	191	50
32	H181	5	Male	7	3	1	1	0	1	90	140	45		32	H195	9	Female	11.5	2	1	1	0	1	91	160	45
33	H186	1	Male	6	2	1	0	0	1	89	150	65		33	H200	2	Female	4.9	3	1	1	0	1	89	143	53
34	H188	7	Female	8	2	1	1	0	0	90	173	45		34	H201	17	Female	10	5	1	1	0	0	91	163	40
35	H189	7	Male	8	3	1	1	0	1	91	150	55		35	H219	7	Male	6.9	5	1	1	0	0	90	175	54
36	H191	5	Female	6.2	4	1	1	0	1	89	152	35		36	H224	2	Male	5.2	3	1	1	1	1	77	123	30
37	H196	13	Male	10	4	1	1	0	0	99	138	40		37	H226	5	Male	6.5	5	1	0	0	0	91	145	50
38	H198	5	Male	7.5	6	1	1	0	0	97	180	45		38	H231	3	Male	6	2	1	1	0	1	90	170	55
39	H202	17	Female	8.5	4	1	1	0	1	91	155	45		39	H236	20	Male	13	4	1	1	1	1	95	125	35
40	H217	2	Male	3.8	4	1	0	0	1	88	164	50		40	H237	2	Female	10	3	1	1	0	1	91	123	45
41	H222	7	Male	9	7	1	1	0	1	91	120	40		41	H246	17	Female	8	5	1	1	0	0	94	180	35
42	H223	3	Male	8	3	1	1	0	1	91	120	40		42	H247	17	Male	7.5	4	1	1	0	0	97	150	50
43	H225	22	Male	11	3	1	1	0	0	90	160	58		43	H249	10	Female	6.9	6	1	1	0	1	89	170	65
44	H227	11	Female	9.5	4	1	1	0	0	89	160	55		44	H254	2	Male	5.3	6	1	1	0	1	88	150	60
45	H235	4	Male	8	3	1	1	1	1	90	150	45		45	H266	1	Male	4.4	4	1	1	0	1	86	180	50
46	H239	7	Male	7	3	1	1	0	0	91	160	55		46	H267	24	Female	11	1	1	1	0	0	98	155	40
47	H248	10	Female	8.7	3	1	1	0	0	98	121	40		47	H269	14	Male	9	3	0	1	0	1	90	170	35
48	H261	1	Female	3.4	3	1	0	0	0	90	160	52		48	H270	14	Male	4.4	5	1	1	1	1	91	150	40
49	H264	7	Male	12.5	3	0	0	0	0	96	175	35		49	H277	14	Female	9.8	4	1	1	0	0	98	170	30
50	H273	2	Female	6.2	7	1	1	0	1	91	159	55		50	H278	15	Male	7	7	1	1	0	0	96	150	50
														51	H279	11	Male	8.6	5	1	1	0	0	89	170	45
		Characteristics	Control	Navax	%Control	%Navax
		Age (months) n (%)
		≤ 6	29	30	0.58	0.588235
		> 6	21	21	0.42	0.411765
		Gender n (%)
		Male	29	30	0.58	0.588235
		Female	21	21	0.42	0.411765
		Weight (Mean ± SD)	7.474 ± 2.001	7.214 ± 2.139
		Days of sickness before treatment	3.36 ± 1.336	3.67 ± 1.465
		Physical symptoms n (%)
		Eat poorly	46	49	0.92	0.960784
		Stimulates crying	46	48	0.92	0.941176
		Convulsion	2	4	0.04	0.0784314
		Cyanosis	31	25	0.62	0.490196
		SpO2 (%), n (%)
		≥ 92%.	9	14	0.18	0.27451
		< 92%	41	37	0.82	0.72549
		Tachycardia n (%)	27	31	0.54	0.607843
		< 12 months (>160)	20	17	0.4	0.333333
		≥ 12 months (>120)	7	14	0.14	0.27451
		Tachypnea n (%)	27	30	0.54	0.588235
		<=2 months (>=60)	4	4	0.08	0.0784314
		>2 -<12 months (>=50)	17	16	0.34	0.313725
		>= 12 months (>=40)	6	10	0.12	0.196078
		<12 (>=50)	23	20	0.46	0.392157

## Sheet: Table 2 
Table 2. Sub-clinical characteristics of pneumoniae children before treatment
Control group												Navax group
No.	Code	Age (month)	Hematology & Biochemistry					PCR bacteria co-infection	Culture bateria day 0	Chest X-ray		No.	Code	Age (month)	Hematology & Biochemistry					PCR bacteria co-infection	Culture bateria day 0	Chest X-ray
			WB	NEU	Hb	PLT	CRP	Species							WB	NEU	Hb	PLT	CRP	Species
1	H02	9	6.6	3.61	93	279	52.36	HI		1		1	H05	5	6.69	2.91	113	373	0.69	HI + SP		10
2	H14	11	17.69	11.78	107	603	84.22	HI	HI	1		2	H06	8	7.6	2.41	112	349	0.7	HI		1
3	H26	3	10.43	5.14	113	505	4.14	HI	HI	1		3	H08	4	18.91	6.48	116	432	12.46	SP	SP	10
4	H36	8	26.96	19.36	98	553	33.55	HI	HI	7		4	H11	12	12.93	3.21	117	433	10.37	HI	M. catarrhalis	4
5	H37	10	17.18	3.8	102	488	1.74	HI	HI	1		5	H15	15	11.13	2.72	108	490	0.85	SP	P. aeruginosa	10
6	H38	1	17.03	9.84	120	561	3.03	HI		10		6	H16	2	7.5	2.52	101	640	7.58	HI	HI	10
7	H41	1	10.81	2.82	106	463	8.78	HI	HI	10		7	H28	5	15.61	7.97	109	413	17.4	HI + SP		1
8	H42	23	22.27	10.59	124	554	28.88	HI	M. catarrhalis	1		8	H33	3	13.41	3.97	107	319	2.6	HI + SP	HI	1
9	H57	1	11.78	7.4	96	498	16.99	HI	HI	10		9	H50	2	14.95	5.45	98	461	0.88	HI		10
10	H63	1	7.75	3.83	89	468	58.83	HI	HI	7		10	H56	7	24.13	12.59	126	436	30.29	HI + SP	HI	1
11	H69	8	12.45	5.55	104	468	34.9	HI + SP	SP	1		11	H59	1	9.2	2.4	118	553	0.65	HI		7
12	H79	5	12.15	5.33	98	632	16.35	HI	HI	7		12	H62	1	15.14	8.91	112	334	5	HI + SP	HI	10
13	H93	4	15.9	5.99	107	367	20.81	SP	SP	10		13	H86	1	12.04	2.89	131	654	3.67	HI	M. catarrhalis	1
14	H97	2	13.49	3.58	93	307	2.87	HI	HI	1		14	H90	1	13.52	3.33	135	526	17.44	SP		10
15	H101	2	12.72	6.12	101	421	7.44	HI		4		15	H98	4	25.5	22.8	113	521	12.05	HI	S. aureus	7
16	H106	5	10.93	2.97	100	269	30.97	HI		1		16	H100	3	5.75	1.42	112	449	0.39	HI		1
17	H108	3	13.19	5.42	124	255	81.01	HI	HI	1		17	H107	5	11.38	5.26	107	374	10.4	HI + SP	HI	7
18	H116	11	4.99	2.88	107	228	114.04	HI	HI	1		18	H112	3	16.85	3.56	98	420	2.81	HI	M. catarrhalis	1
19	H118	12	8.74	3.69	111	335	55.78	HI		1		19	H113	3	10.88	6.37	112	313	7.1	HI + SP		1
20	H132	1	7.88	3.7	113	484	4	HI		1		20	H115	3	6.24	2.47	113	419	55.35	SP	M. catarrhalis	1
21	H133	2	6.39	2.88	99	378	13.95	HI	M. catarrhalis	1		21	H119	18	14.38	9.85	115	382	177.78	HI	HI	1
22	H134	3	9.93	5.51	114	297	9.11	HI + SP	HI	4		22	H123	4	8.89	1.36	110	529	75.15	HI	HI	1
23	H147	12	12.03	7.05	120	347	4	HI + SP	HI	1		23	H124	4	7.53	2.28	98	575	95	HI	HI	1
24	H160	6	16.06	6.76	115	400	9.45	HI		1		24	H126	2	17.61	4.68	104	474	65.73	HI	HI	1
25	H162	9	18.52	9.06	117	409	64.38	HI		1		25	H130	1	11.66	2.42	103	499	4.09	HI	S. aureus	1
26	H164	17	15.23	6.79	101	382	108.1	HI		10		26	H137	9	13.21	5.7	116	273	12.73	HI		1
27	H166	5	13.64	6.04	123	368	58.37	HI		1		27	H142	1	5.69	1.53	106	410	41.06	HI		1
28	H168	4	17.33	5.09	100	442	9.47	HI		1		28	H144	3	14.62	6.35	107	333	24.42	HI + SP	HI	1
29	H175	2	8.59	5.1	89	403	71.33	HI	HI	1		29	H153	20	15.16	9.93	124	329	25.21	HI + SP	HI	1
30	H178	4	10.03	3.9	104	693	14.62	HI	M. catarrhalis	1		30	H185	3	25.09	7.06	116	570	64.26	HI	HI	1
31	H179	6	20.56	11.33	117	405	56.41	HI	HI	1		31	H192	12	12.52	2.73	105	321	33.55	HI + SP	HI + SP	1
32	H181	5	17.78	11.9	100	313	5.42	HI	HI	1		32	H195	9	11.16	6.82	111	687	10.01	HI	HI	1
33	H186	1	7.67	1.55	125	372	0.19	MP	S. aureus	0		33	H200	2	9.55	3.46	102	781	8.48	HI + SP	HI + MC	0
34	H188	7	25	12.8	100	476	126.97	HI + SP		1		34	H201	17	11.02	4.86	107	339	12.45	HI + SP		4
35	H189	7	13.33	5.47	123	354	8.7	SP + MP	SP	1		35	H219	7	14.8	8.4	125	358	10.2	HI	HI	1
36	H191	5	14.06	5.76	102	520	13.85	HI + BP	HI	1		36	H224	2	21.99	2.97	118	457	11.45	SP	SP	1
37	H196	13	7.37	1.34	124	256	6.84	SP	SP	1		37	H226	5	9.69	3.72	112	454	4.27	SP	SP	1
38	H198	5	7.11	1.93	116	412	14.02	HI	M. catarrhalis	1		38	H231	3	9.67	2.66	108	414	2.27	BP		1
39	H202	17	8.08	7.67	117	352	13.88	MP	M. catarrhalis	1		39	H236	20	21.8		138	274	3.1	MP		1
40	H217	2	8.49	1.42	109	225	0.78	SP		1		40	H237	2	8.98	1.78	122	275	1.58	HI + SP	SP	1
41	H222	7	16.1	9.13	119	404	4	HI + SP	HI + SP	1		41	H246	17	11.65	4.93	120	288	14.13	HI		1
42	H223	3	14.27	4.03	107	191	8.14	HI + SP + MP	HI	1		42	H247	17	16.34	5.25	123	275	30.79	HI	HI + MC	1
43	H225	22	12.67	7.44	111	290	12.48	HI	HI	1		43	H249	10	13.81	4.03	114	475	51.54	HI	HI	1
44	H227	11	9.3	5.1	115	304	3.5	HI		1		44	H254	2	7.78	3.2	117	729	0.63	SP		1
45	H235	4	10.2	4.19	115	225	37.15	SP		1		45	H266	1	9.3	3.48	86	540	0.93	SP		1
46	H239	7	21.23	12.69	110	383	78.43	HI + SP		1		46	H267	24	9.31	3.33	128	233	4	HI	HI	1
47	H248	10	12.25	3.76	122	294	36.21	HI + SP	HI + SP	1		47	H269	14	6.16	2.43	113	177	4	SP	SP	1
48	H261	1	10.17	4.46	112	602	57.58	HI	HI	1		48	H270	14	8.11	1.69	102	490	2.05	HI	HI	1
49	H264	7	9.46	4.94	114	215	12	SP		1		49	H277	14	17	8.02	127	226	4.73	SP		4
50	H273	2	5.36	0.9	112	379	5	HI	P. aeruginosa	1		50	H278	15	12.89	3.7	113	494	3.26	HI		1
												51	H279	11	9.01	4.29	107	286	5	SP	SP	1
Note
HI	Haemophilus influenzae
SP	Streptococcus pneumoniae
MP	Mycoplasma pneumoniae
BP	Bordetella pertussis
MC	Moraxella catarrhalis
		Sumary of results
		Characteristic	Control (n. %)		Navax (n. %)
			Min	Max	Min	Max
		WB	4.99	26.96	5.69	25.5
		NEU	0.9	19.36	1.36	22.8
		Hb	89	125	86	138
		PLT	191	693	177	781
		CRP	0.19	126.97	0.39	177.78
		WB
		<6 month (<5)	0	0	0	0
		6 -> <12 month (<6)	0	0	0	0
		>= 12 (<5)	0	0	0	0
		Below standard range	0	0	0	0
		<6 month (>15)	4	0.08	8	0.156863
		6 -> <12 month (>17.5)	0	0	0	0
		>= 12 (>17)	1	0.02	1	0.0196078
		Above standard range	5	0.1	9	0.176471
		Within standard range	45	0.9	42	0.823529
		NEU
		<6 month (<5)	1	0.02	0	0
		6 -> <12 month (<6)	0	0	0	0
		>= 12 (<5)	0	0	0	0
		Below standard range	1	0.02	0	0
		<6 month (>5)	13	0.26	9	0.176471
		6 -> <12 month (>8.5)	0	0	0	0
		>= 12 (>8.5)	1	0.02	2	0.0392157
		Above standard range	14	0.28	11	0.215686
		Within standard range	36	0.72	40	0.784314
		Hb (>= 6 months)
		<110	8	0.16	5	0.0980392
		≥110	15	0.3	16	0.313725
		PLT
		<150 (Descrease)	0	0	0	0
		>450 (Insecrease)	16	0.32	19	0.372549
		150-450 (Nomal)	34	0.68	32	0.627451
		CRP
		<40	36	0.72	43	0.843137
		≥40	14	0.28	8	0.156863
		Total	50	1	51	1
		Bacteria co-infection	50	1	51	1
		H. influenzae (HI)	33	0.66	25	0.490196
		S. pneumoniae (SP)	5	0.1	11	0.215686
		M. pneumoniae (MP)	2	0.04	1	0.0196078
		B. pertussis	0	0	1	0.0196078
		H. influenzae + S. pneumoniae (HI + SP)	7	0.14	13	0.254902
		H. influenzae + B. pertussis (HI + BP)	1	0.02	0	0
		S. pneumoniae + M. pneumoniae (SP + MP)	1	0.02	0	0
		H. influenzae + S. pneumoniae + M. pneumoniae (HI + SP + MP)	1	0.02	0	0
		Cultrure bacteria	33	0.66	33	0.647059
		H. influenzae	20	0.4	17	0.333333
		S. pneumoniae	4	0.08	6	0.117647
		M. catarrhalis	5	0.1	4	0.0784314
		S. aureus	1	0.02	2	0.0392157
		P. aeruginosa	1	0.02	1	0.0196078
		HI + SP	2	0.04	1	0.0196078
		HI + MC	0	0	2	0.0392157
		Chest X-ray	50	1	51	1
		Normal (0)	1	0.02	1	0.0196078
		Ground-glass opacity nodules in both lung fields (1)	39	0.78	37	0.72549
		bronchial wall thickening (4)	2	0.04	3	0.0588235
		Upper lobe opacities P (7)	3	0.06	3	0.0588235
		Osler's nodes, interstitial injury, hyperinflation (10)	5	0.1	7	0.137255

## Sheet: Table 3 & Fig. 2
Fig. 2 Effective in improving clinical symptoms of the Navax and Control groups
	No.	Age of control (month)	Age of Navax (month)	Rhinitis		Fever		Retractions		Dry rales		Moist rales		Wheezy		Cough		Diarrhea		Vomit		Tachycardia		Tachypnea		Days on oxygen		Total treatment days						Control group										Navax group
				Control	Navax	Control	Navax	Control	Navax	Control	Navax	Control	Navax	Control	Navax	Control	Navax	Control	Navax	Control	Navax	Control	Navax	Control	Navax	Control	Navax	Control	Navax				Active ingredient	No.	Code	Antibiotic 1	Time used (day)	Antibiotic 2	Time used (day)	Total time used	Note	Number of antibiotics in the first 2 days		No.	Code	Antibiotic 1	Time used (day)	Antibiotic 2	Time used (day)
	1	9	5	5	2	2				5	3	6	3	5	2	7	1					2						8	4				Cefotaxime	1	H02	Cefotaxime	8			8		1		1	H05	Ampiciline/sulbactam	3
	2	11	8	7	1	2	1	4		3	3	6	3	6	5	6	5									4		7	5				Ceftriaxone	2	H14	Cefotaxime	7			7		1		2	H06	Ampiciline/sulbactam	5
	3	3	4	5	3	2	1	6	2	4	3	6	3	5	5	7	5		3		5	1		2	1	4	2	8	5				Ampiciline/sulbactam	3	H26	Ceftriaxone	2	Cefotaxime	7	9	Change medication	1		3	H08	Ampiciline/sulbactam	5
	4	8	12	5	2	2	1	3	2	3	2	6	2		4	7	2						3	2	1		1	7	5				Azithromycin	4	H36	Cefotaxime	7			7		1		4	H11	Ampiciline/sulbactam	5
	5	10	15	8	5	5			2		2	5	3	6	6	10	5	5	9						5		1	10	9				Vancomycin	5	H37	Cefotaxime	10			10		1		5	H15	Cefotaxime	9
	6	1	2	6	5	2			4	4		5	4	6	4	6	5					1			1		4	7	6					6	H38	Cefotaxime	7			7		1		6	H16	Cefotaxime	6
	7	1	5	4	4		1	3	2	4		3	3	4	5	4	5		3							2	1	4	5					7	H41	Cefotaxime	4			4		1		7	H28	Cefotaxime	5
	8	23	3	4	4	1		2	1	4	4	3	4	5	4	6	4		4		4	1	1	3		2		6	5					8	H42	Cefotaxime	2			2		1		8	H33	Cefotaxime	5	Azithromycin	5
	9	1	2	8	6	1		6	6		6	7	6	8	6	8	4					1				6	5	9	7					9	H57	Ampiciline/sulbactam	9			9		1		9	H50	Ampiciline/sulbactam	2	Cefotaxime	5
	10	1	7	4	5	1	2	5	3	5	2	6	5	5	3	8	7		6	5		2	1	1		6	2	8	6					10	H63	Cefotaxime	8			8		1		10	H56	Ampiciline/sulbactam	5	Cefotaxime	1
	11	8	1	4	6	2		3	6	3		5	7	4	4	5	7			4	7	1	1	2	1	3	5	7	7					11	H69	Cefotaxime	7			7		1		11	H59	Cefotaxime	7
	12	5	1	4	5	2	2	4	6	1	4	4	5	3	1	5	1	4	3	4				1		4	6	9	6					12	H79	Cefotaxime	9	Azithromycin	5	9	Combination	2		12	H62	Azithromycin	2	Cefotaxime	4
	13	4	1	6	4			4	3	5	2	4	3	6	3	5	3		3		3		1	1	1	9	3	9	4					13	H93	Cefotaxime	8			8		1		13	H86	Cefotaxime	4
	14	2	1	5	7	2		4		5		4	4	5	6	5	5						1			3		5	8					14	H97	Ampiciline/sulbactam	5			5		1		14	H90	Cefotaxime	8
	15	2	4	5	7		1	4		4		5	4	6	7	6	7			5			1		1	5		7	7					15	H101	Cefotaxime	7			7		1		15	H98	Cefotaxime	7	Vancomycin	7
	16	5	3	6	3	3		5	3	4	6	4	3	6	6	6	5			6		1		2		5	3	6	7					16	H106	Cefotaxime	6			6		1		16	H100	Cefotaxime	7	Azithromycin	7
	17	3	5	3	3	2	3		1		3	3	2	3	3	3	3					1	1				2	5	4					17	H108	Cefotaxime	5			5		1		17	H107	Cefotaxime	4
	18	11	3	6	4	3	2	5	3	5		5	4	6	3	7	5			7			1		1	5	2	7	5					18	H116	Cefotaxime	7			7		1		18	H112	Cefotaxime	5
	19	12	3	10	7	3	1	4	3	7	4	7	6	10	7	10	7					1	1	2	2	5	2	10	7					19	H118	Cefotaxime	10	Azithromycin	11	11	Combination	2		19	H113	Cefotaxime	7
	20	1	3	5	5			4	4	4	4	4	4	5	4	4	5		4			3	1	3	2	3	3	6	5					20	H132	Cefotaxime	6			6		1		20	H115	Cefotaxime	5
	21	2	18	7	4	1	2	1	3		3	4	8	6	8	6	3				3	1	3		3	1	2	10	3					21	H133	Cefotaxime	10	Vancomycin	6	10	Combination	2		21	H119	Cefotaxime	3	Vancomycin	3
	22	3	4	7	4	2	1	5	3	3	4	7	8	6	4	8	6	7		7	2	1	1	2	1	4	3	8	8					22	H134	Cefotaxime	8			8		1		22	H123	Cefotaxime	8
	23	12	4	5	3		1	3	4	5		5	4	5	5	5	4				2	6	1	3	3	1	3	6	6					23	H147	Cefotaxime	6			6		1		23	H124	Cefotaxime	6	Azithromycin	2
	24	6	2	3	3		1	3	3	4	3	3	4	3	3	4	5	4		4		1		1		3	2	4	5					24	H160	Ampiciline/sulbactam	4	Azithromycin	4	4	Combination	2		24	H126	Cefotaxime	5
	25	9	1	7	5	2		5	4	6	5	6	4	7	5	7	6				5	1		1	1	5	4	7	6					25	H162	Cefotaxime	7			7		1		25	H130	Cefotaxime	6
	26	17	9	3	3	3	1	3		3		3	2	3	3	3	2	3		3	4	4		2		2	1	4	3					26	H164	Cefotaxime	4			4		1		26	H137	Cefotaxime	3
	27	5	1	4	4	1	1	2	3	2	3	3	4	4	5	4	5				5	1	1			1	3	4	5					27	H166	Cefotaxime	4			4		1		27	H142	Cefotaxime	5
	28	4	3	5	4	5	1	4	4	5	3	5	4	5	6	5	7	5	6	5		1		1	4	5	4	5	8					28	H168	Cefotaxime	5			5		1		28	H144	Cefotaxime	8
	29	2	20	5	6		1	2		3	5	3	6	5	6	5	6	5		3	5	2	3	1	1	3		6	7					29	H175	Cefotaxime	5			5		1		29	H153	Ampiciline/sulbactam	1	Cefotaxime	5
	30	4	3	6	3	1	2	5		5		5		6	4	6	7	7		7				1		3		7	7					30	H178	Cefotaxime	7			7		1		30	H185	Ceftriaxone	7
	31	6	12	6	5	2	1	3	3	5	5	5	4	6	5	6	6	7	5	6	6		2	1	2	3		7	7					31	H179	Cefotaxime	7			7		1		31	H192	Cefotaxime	7
	32	5	9	4	5	3	2	1	6	3	6	3	4	3	5	5	9	5	9	5	9		3		1	1	2	5	9					32	H181	Ampiciline/sulbactam	5			5		1		32	H195	Cefotaxime	9
	33	1	2	3	5	5	1	3	3	4	3	4	3	4	3	5	3	4	5	5	5	3		1		2	4	5	5					33	H186	Ampiciline/sulbactam	5	Azithromycin	5	5	Combination	2		33	H200	Cefotaxime	5
	34	7	17	6	3		1	4		6	2	5	3	6	3	6	3	7		6		3	2		1	3	2	8	5					34	H188	Cefotaxime	8	Azithromycin	5	8	Combination	2		34	H201	Cefotaxime	5
	35	7	7	7	7	2	3	2	3	7	5	7	7	7	7	7	7	7	3	8	2		1	1	1	2	3	8	8					35	H189	Cefotaxime	8			8		1		35	H219	Cefotaxime	7
	36	5	2	4	4	4		3	4	3	4	3	4	5	4	5	4	5	4	6	3			2		2	3	6	4					36	H191	Cefotaxime	6			6		1		36	H224	Cefotaxime	4
	37	13	5	4	4		2		2		3	4	4	4	4	5	4			5		4		1	1		1	5	5					37	H196	Cefotaxime	5			5		1		37	H226	Cefotaxime	5
	38	5	3	6	7		1	7	6	6	8	6	7	6	7	6	7				8		1		3		5	7	8					38	H198	Cefotaxime	7			7		1		38	H231	Cefotaxime	8	Azithromycin	5
	39	17	20	9	6	3	3	4		7	6	4	6	7	5	7	7	4	4	6	8	4	1	2	1	5		9	7					39	H202	Cefotaxime	9	Azithromycin	5	9	Combination	2		39	H236	Cefotaxime	5
	40	2	2	5	3		1	4	2	4	4	5	3	5	4	5	3	4	2	4	2	1				4	1	5	4					40	H217	Cefotaxime	5			5		1		40	H237	Cefotaxime	4
	41	7	17	7	4	6	1	6	3	6	3	6	3	6	4	6	4	6	2	6	2		1		2	6		6	4					41	H222	Cefotaxime	6			6		1		41	H246	Cefotaxime	4
	42	3	17	4	7	1	1	4	5	3	6	4	6	4	6	4	7	4		4	6		1		5	4		4	7					42	H223	Cefotaxime	4			4		1		42	H247	Cefotaxime	7	Azithromycin	2
	43	22	10	8	4	5	1	5	3	10	4	10	4	8	4	10	4	9	1	9	5	6		1	1	3	2	10	4					43	H225	Cefotaxime	10			10		1		43	H249	Cefotaxime	4
	44	11	2	5	4	2		5	2	5	3	5	4	5	4	5	4	5	2	5	3			1		4	1	5	4					44	H227	Cefotaxime	5			5		1		44	H254	Cefotaxime	4
	45	4	1	4	8	1		3	8	4		4	8	4	8	4	8	4		4	7		6			3	8	4	8					45	H235	Cefotaxime	4	Azithromycin	3	4	Combination	2		45	H266	Ampiciline/sulbactam	5	Cefotaxime	3
	46	7	24	6	6	2	1	6		6	5	6	3	6	4	6	7	6		3			4	4	1	6		7	8					46	H239	Cefotaxime	6	Azithromycin	6	7	Combination	2		46	H267	Cefotaxime	8
	47	10	14	5	4	1	2		3	3	4	5	4	4	4	5	4						2		1		3	6	4					47	H248	Cefotaxime	6			6		1		47	H269	Cefotaxime	4
	48	1	14	10	5	1	1	8	2	10	4	10	3	8	5	9	5						2		3	6	1	10	5					48	H261	Cefotaxime	3	Ampiciline/sulbactam	9	12	Change medication	1		48	H270	Cefotaxime	5
	49	7	14		5	1	2			4	5	4	5	4	5	4	5				3	1	4					4	5					49	H264	Cefotaxime	6			6		1		49	H277	Cefotaxime	5
	50	2	15	4	5	2	2	4		6		6	3	5	5	5	5		5		3		3		4	5		7	7					50	H273	Cefotaxime	7			7		1		50	H278	Cefotaxime	7
	51		11		5		1		2		6		6		4		8		5		4		1				2		8															51	H279	Cefotaxime	6
	Count	50	51	49	51	39	37	43	39	45	40	50	50	49	51	50	51	22	21	27	27	27	31	27	30	41	37	50	51
	Median			5	4	2	1	4	3	4	4	5	4	5	4	6	5	5	4	5	4	1	1	1	1	4	2	7	6							Control	% Control	Navax	% Navax
																																			1 antibiotic	41	0.82	43	0.843137
Control group									Navax group																										2 antibiotics	9	0.18	8	0.156863
Clinical index	n (day 0)	% (day0)	n (day 3)	% (day 3)	n (day 5)	% (day 5)			Clinical index		n (day 0)	% (day0)	n (day 3)	% (day 3)	n (day 5)	% (day 5)
Rhinitis	49	0.98	45	0.9	21	0.42			Rhinitis		51	1	39	0.764706	12	0.235294
Fever	39	0.78	6	0.12	1	0.02			Fever		37	0.72549	0	0	0	0
Retractions	43	0.86	27	0.54	6	0.12			Retractions		39	0.764706	13	0.254902	6	0.117647
Dry rales	45	0.9	33	0.66	11	0.22			Dry rales		40	0.784314	23	0.45098	7	0.137255
Moist rales	50	1	41	0.82	16	0.32			Moist rales		50	0.980392	33	0.647059	12	0.235294
Wheezy	49	0.98	44	0.88	22	0.44			Wheezy		51	1	41	0.803922	13	0.254902
Cough	50	1	48	0.96	26	0.52			Cough		51	1	41	0.803922	18	0.352941
Diarrhea	22	0.44	21	0.42	8	0.16			Diarrhea		21	0.411765	12	0.235294	4	0.0784314
Vomit	27	0.54	24	0.48	11	0.22			Vomit		27	0.529412	16	0.313725	7	0.137255
Tachycardia	27	0.54	5	0.1	2	0.04			Tachycardia		31	0.607843	3	0.0588235	1	0.0196078
Tachypnea	27	0.54	1	0.02	0	0			Tachypnea		30	0.588235	4	0.0784314	0	0
Days on oxygen	41	0.82	21	0.42	6	0.12			Days on oxygen		37	0.72549	9	0.176471	2	0.0392157
Control group	Day 0	Day 1	Day 2	Day 3	Day 4	Day 5	% (day0)	% (day1)	% (day2)	% (day3)	% (day4)	% (day5)
Rhinitis	49	49	49	45	33	21	1	1	1	0.918367	0.673469	0.428571
Fever	39	28	12	6	5	1	1	0.717949	0.307692	0.153846	0.128205	0.025641
Retractions	43	41	37	27	14	6	1	0.953488	0.860465	0.627907	0.325581	0.139535
Dry rales	45	44	43	33	21	11	1	0.977778	0.955556	0.733333	0.466667	0.244444
Moist rales	50	50	50	41	29	16	1	1	1	0.82	0.58	0.32
Wheezy	49	49	49	44	35	22	1	1	1	0.897959	0.714286	0.44898
Cough	50	50	50	48	41	26	1	1	1	0.96	0.82	0.52
Diarrhea	22	22	22	21	14	8	1	1	1	0.954545	0.636364	0.363636
Vomit	27	27	27	24	18	11	1	1	1	0.888889	0.666667	0.407407
Tachycardia	27	11	8	5	2	2	1	0.407407	0.296296	0.185185	0.0740741	0.0740741
Tachypnea	27	13	4	1	0	0	1	0.481481	0.148148	0.037037	0	0
Days on oxygen	41	37	31	21	14	6	1	0.902439	0.756098	0.512195	0.341463	0.146341
Total treatment days	50	50	50	50	43	35	1	1	1	1	0.86	0.7
Navax group	Day 0	Day 1	Day 2	Day 3	Day 4	Day 5	% (day0)	% (day1)	% (day2)	% (day3)	% (day4)	% (day5)
Rhinitis	51	50	48	39	25	12	1	0.980392	0.941176	0.764706	0.490196	0.235294
Fever	37	13	3	0	0	0	1	0.351351	0.0810811	0	0	0
Retractions	39	37	28	13	7	6	1	0.948718	0.717949	0.333333	0.179487	0.153846
Dry rales	40	40	35	23	13	7	1	1	0.875	0.575	0.325	0.175
Moist rales	50	50	47	33	15	12	1	1	0.94	0.66	0.3	0.24
Wheezy	51	50	49	41	25	13	1	0.980392	0.960784	0.803922	0.490196	0.254902
Cough	51	49	47	41	32	18	1	0.960784	0.921569	0.803922	0.627451	0.352941
Diarrhea	21	20	17	12	8	4	1	0.952381	0.809524	0.571429	0.380952	0.190476
Vomit	27	27	22	16	13	7	1	1	0.814815	0.592593	0.481481	0.259259
Tachycardia	31	12	8	3	1	1	1	0.387097	0.258065	0.0967742	0.0322581	0.0322581
Tachypnea	30	12	8	4	2	0	1	0.4	0.266667	0.133333	0.0666667	0
Days on oxygen	37	29	18	9	5	2	1	0.783784	0.486486	0.243243	0.135135	0.0540541
Total treatment days	51	51	51	49	40	26	1	1	1	0.960784	0.784314	0.509804
Days need to Treatment that 50% symptomatic patients, DT50
	Rhinitis	Fever	Retractions	Dry rales	Moist rales	Wheezy	Cough	Diarrhea	Vomit	Tachycardia	Tachypnea	Days on oxygen therapy	Total treatment days
Control	5	2	4	4	5	5	6	5	5	1	1	4	7
Navax	4	1	3	4	4	4	5	4	4	1	1	2	6
Fold C/N	1.25	2	1.33333	1	1.25	1.25	1.2	1.25	1.25	1	1	2	1.16667
Effective	1.2-2.0 folds
[truncated: 3 more columns]

## Sheet: Fig 2. Clinical analyzed
Fig. 2 Statistical analysis for data of effective in improving clinical symptoms of the Navax and Control groups
Table Analyzed	Rhinitis			Table Analyzed	Fever			Table Analyzed	Retractions			Table Analyzed	Dry rales			Table Analyzed	Moist rales			Table Analyzed	Wheezy			Table Analyzed	Cough			Table Analyzed	Diarrhea			Table Analyzed	Vomit			Table Analyzed	Tachycardia			Table Analyzed	Tachypnea			Table Analyzed	Days required oxygen therapy			Table Analyzed	Total treatment days
Column B	Navax			Column B	Navax			Column B	Navax			Column B	Navax			Column B	Navax			Column B	Navax			Column B	Navax			Column B	Navax			Column B	Navax			Column B	Navax			Column B	Navax			Column B	Navax			Column B	Navax
vs.	vs.			vs.	vs.			vs.	vs.			vs.	vs.			vs.	vs.			vs.	vs.			vs.	vs.			vs.	vs.			vs.	vs.			vs.	vs.			vs.	vs.			vs.	vs.			vs.	vs.
Column A	Control			Column A	Control			Column A	Control			Column A	Control			Column A	Control			Column A	Control			Column A	Control			Column A	Control			Column A	Control			Column A	Control			Column A	Control			Column A	Control			Column A	Control
Mann Whitney test				Mann Whitney test				Mann Whitney test				Mann Whitney test				Mann Whitney test				Mann Whitney test				Mann Whitney test				Mann Whitney test				Mann Whitney test				Mann Whitney test				Mann Whitney test				Mann Whitney test				Mann Whitney test
P value	0.0113			P value	0.0004			P value	0.0283			P value	0.0883			P value	0.0241			P value	0.0224			P value	0.0385			P value	0.02			P value	0.08			P value	0.7222			P value	>0.9999			P value	0.0063			P value	0.0487
Exact or approximate P value?	Exact			Exact or approximate P value?	Exact			Exact or approximate P value?	Exact			Exact or approximate P value?	Exact			Exact or approximate P value?	Exact			Exact or approximate P value?	Exact			Exact or approximate P value?	Exact			Exact or approximate P value?	Exact			Exact or approximate P value?	Exact			Exact or approximate P value?	Exact			Exact or approximate P value?	Exact			Exact or approximate P value?	Exact			Exact or approximate P value?	Exact
P value summary	*			P value summary	***			P value summary	*			P value summary	ns			P value summary	*			P value summary	*			P value summary	*			P value summary	*			P value summary	ns			P value summary	ns			P value summary	ns			P value summary	**			P value summary	*
Significantly different (P < 0.05)?	Yes			Significantly different (P < 0.05)?	Yes			Significantly different (P < 0.05)?	Yes			Significantly different (P < 0.05)?	No			Significantly different (P < 0.05)?	Yes			Significantly different (P < 0.05)?	Yes			Significantly different (P < 0.05)?	Yes			Significantly different (P < 0.05)?	Yes			Significantly different (P < 0.05)?	No			Significantly different (P < 0.05)?	No			Significantly different (P < 0.05)?	No			Significantly different (P < 0.05)?	Yes			Significantly different (P < 0.05)?	Yes
One- or two-tailed P value?	Two-tailed			One- or two-tailed P value?	Two-tailed			One- or two-tailed P value?	Two-tailed			One- or two-tailed P value?	Two-tailed			One- or two-tailed P value?	Two-tailed			One- or two-tailed P value?	Two-tailed			One- or two-tailed P value?	Two-tailed			One- or two-tailed P value?	Two-tailed			One- or two-tailed P value?	Two-tailed			One- or two-tailed P value?	Two-tailed			One- or two-tailed P value?	Two-tailed			One- or two-tailed P value?	Two-tailed			One- or two-tailed P value?	Two-tailed
Sum of ranks in column A,B	2833 , 2217			Sum of ranks in column A,B	1811 , 1115			Sum of ranks in column A,B	2015 , 1389			Sum of ranks in column A,B	2125 , 1531			Sum of ranks in column A,B	2844 , 2207			Sum of ranks in column A,B	2798 , 2253			Sum of ranks in column A,B	2849 , 2303			Sum of ranks in column A,B	577.5 , 368.5			Sum of ranks in column A,B	842.5 , 642.5			Sum of ranks in column A,B	817.5 , 893.5			Sum of ranks in column A,B	783 , 870			Sum of ranks in column A,B	1886 , 1196			Sum of ranks in column A,B	2836 , 2316
Mann-Whitney U	891			Mann-Whitney U	412			Mann-Whitney U	608.5			Mann-Whitney U	710.5			Mann-Whitney U	931.5			Mann-Whitney U	926.5			Mann-Whitney U	976.5			Mann-Whitney U	137.5			Mann-Whitney U	264.5			Mann-Whitney U	397.5			Mann-Whitney U	405			Mann-Whitney U	492.5			Mann-Whitney U	989.5
Difference between medians				Difference between medians				Difference between medians				Difference between medians				Difference between medians				Difference between medians				Difference between medians				Difference between medians				Difference between medians				Difference between medians				Difference between medians				Difference between medians				Difference between medians
Median of column A	5.000, n=49			Median of column A	2.000, n=39			Median of column A	4.000, n=43			Median of column A	4.000, n=45			Median of column A	5.000, n=50			Median of column A	5.000, n=49			Median of column A	6.000, n=50			Median of column A	5.000, n=22			Median of column A	5.000, n=27			Median of column A	1.000, n=27			Median of column A	1.000, n=27			Median of column A	4.000, n=41			Median of column A	7.000, n=50
Median of column B	4.000, n=51			Median of column B	1.000, n=37			Median of column B	3.000, n=39			Median of column B	4.000, n=40			Median of column B	4.000, n=50			Median of column B	4.000, n=51			Median of column B	5.000, n=51			Median of column B	4.000, n=21			Median of column B	4.000, n=27			Median of column B	1.000, n=31			Median of column B	1.000, n=30			Median of column B	2.000, n=37			Median of column B	6.000, n=51
Difference: Actual	-1			Difference: Actual	-1			Difference: Actual	-1			Difference: Actual	0			Difference: Actual	-1			Difference: Actual	-1			Difference: Actual	-1			Difference: Actual	-1			Difference: Actual	-1			Difference: Actual	0			Difference: Actual	0			Difference: Actual	-2			Difference: Actual	-1
Difference: Hodges-Lehmann	-1			Difference: Hodges-Lehmann	-1			Difference: Hodges-Lehmann	-1			Difference: Hodges-Lehmann	-1			Difference: Hodges-Lehmann	-1			Difference: Hodges-Lehmann	-1			Difference: Hodges-Lehmann	-1			Difference: Hodges-Lehmann	-1			Difference: Hodges-Lehmann	-1			Difference: Hodges-Lehmann	0			Difference: Hodges-Lehmann	0			Difference: Hodges-Lehmann	-1			Difference: Hodges-Lehmann	-1
Rhinitis	Control	Navax		Fever	Control	Navax		Retractions	Control	Navax		Dry rales	Control	Navax		Moist rales	Control	Navax		Wheezy	Control	Navax		Cough	Control	Navax		Diarrhea	Control	Navax		Vomit	Control	Navax		Tachycardia	Control	Navax		Tachypnea	Control	Navax		Days required oxygen therapy	Control	Navax		Total treatment days	Control
Test for normal distribution				Test for normal distribution				Test for normal distribution				Test for normal distribution				Test for normal distribution				Test for normal distribution				Test for normal distribution				Test for normal distribution				Test for normal distribution				Test for normal distribution				Test for normal distribution				Test for normal distribution				Test for normal distribution
Shapiro-Wilk test				Shapiro-Wilk test				Shapiro-Wilk test				Shapiro-Wilk test				Shapiro-Wilk test				Shapiro-Wilk test				Shapiro-Wilk test				Shapiro-Wilk test				Shapiro-Wilk test				Shapiro-Wilk test				Shapiro-Wilk test				Shapiro-Wilk test				Shapiro-Wilk test
W	0.9185	0.9524		W	0.8161	0.6693		W	0.9551	0.8749		W	0.8998	0.9159		W	0.8758	0.8737		W	0.9246	0.9483		W	0.9141	0.9574		W	0.8966	0.905		W	0.9416	0.9174		W	0.7105	0.6987		W	0.7656	0.7143		W	0.9396	0.8717		W	0.9328
P value	0.0023	0.0396		P value	<0.0001	<0.0001		P value	0.0915	0.0005		P value	0.0009	0.0057		P value	<0.0001	<0.0001		P value	0.0039	0.0268		P value	0.0015	0.0648		P value	0.0254	0.0437		P value	0.1336	0.0343		P value	<0.0001	<0.0001		P value	<0.0001	<0.0001		P value	0.0304	0.0005		P value	0.0071
Passed normality test (alpha=0.05)?	No	No		Passed normality test (alpha=0.05)?	No	No		Passed normality test (alpha=0.05)?	Yes	No		Passed normality test (alpha=0.05)?	No	No		Passed normality test (alpha=0.05)?	No	No		Passed normality test (alpha=0.05)?	No	No		Passed normality test (alpha=0.05)?	No	Yes		Passed normality test (alpha=0.05)?	No	No		Passed normality test (alpha=0.05)?	Yes	No		Passed normality test (alpha=0.05)?	No	No		Passed normality test (alpha=0.05)?	No	No		Passed normality test (alpha=0.05)?	No	No		Passed normality test (alpha=0.05)?	No
P value summary	**	*		P value summary	****	****		P value summary	ns	***		P value summary	***	**		P value summary	****	****		P value summary	**	*		P value summary	**	ns		P value summary	*	*		P value summary	ns	*		P value summary	****	****		P value summary	****	****		P value summary	*	***		P value summary	**
Number of values	49	51		Number of values	39	37		Number of values	43	39		Number of values	45	40		Number of values	50	50		Number of values	49	51		Number of values	50	51		Number of values	22	21		Number of values	27	27		Number of values	27	31		Number of values	27	30		Number of values	41	37		Number of values	50
[truncated: 1 more columns]

## Sheet: Fig 3. RSV & co-bacterial
Fig. 3 Reduction in viral, bacterial loads and their correlation
RSV and bacteria co-infection test																										Association of RSV load reductions with total co-infection bacteria, H. influenzae and S. pneumoniae													Probiotic test
No.	Code	RSV (Ct)		Reducing folds RSV (2ΔCt)	RB	Ct		Reducing folds bacterial co-infection (2ΔCt)				No.	Code	RSV (Ct)		Reducing folds RSV (2ΔCt)	RB	Ct		Reducing folds bacterial co-infection (2ΔCt)						Group	RSV	Co-bacteria		Group	RSV	H. influenzae		Group	RSV	S. pneumoniae			No.	Code	B. subtilis + B. clausii_Day 3		No.	Code	B. subtilis + B. clausii_Day 3
		Day 0	Day 3		Name	Day 0	Day 3	Total	HI	SP				Day 0	Day 3		Name	Day 0	Day 3	Total	HI	SP				Control	247	31		Control	247	31		Control	247
1	H02	18.06	26.01	247.28	HI	30	34.94	30.6965	30.6965			1	H05	18.92	32.17	9741.98	SP	26	Negative	16384	1024	16384				Control	1	21		Control	1	21		Control	1				1	H02	Negative		1	H05	Positive
2	H14	21.57	22.15	1.49485	HI	27	31.36	20.5348	20.5348								HI	30	Negative	1024						Control	13	32		Control	13	32		Control	13				2	H14	Negative		2	H06	Positive
3	H26	30.54	34.29	13.4543	HI	30	35	32	32			2	H06	21.8	Negative	301124	HI	23.38	32.56	580.037	580.037					Control	211	8192		Control	211	8192		Control	211				3	H26	Negative		3	H08	Positive
4	H36	20.46	28.18	210.839	HI	27	Negative	8192	8192			3	H08	21.72	32.34	1573.76	SP	29	29.14	1.10191		1.1				Control	1024	131072		Control	1024	131072		Control	1024				4	H36	Negative		4	H11	Positive
5	H37	24	34	1024	HI	23	Negative	131072	131072			4	H11	26.59	Negative	10884.6	HI	25	32.09	136.239	136.239					Control	2288	1448		Control	2288	1448		Control	2288				5	H37	Negative		5	H15	Positive
6	H38	21.14	32.3	2288.2	HI	28	38.5	1448.15	1448.15			5	H15	19.62	33.2	12245.8	SP	29	Negative	2048		2048				Control	36107	676		Control	36107	676		Control	36107				6	H38	Negative		6	H16	Positive
7	H41	19.42	34.56	36107.2	HI	24	33.4	675.588	675.588			6	H16	19.15	27.47	319.573	HI	20	Negative	1048576	1048576					Control	15.35	16384		Control	15.35	16384		Control	15.35				7	H41	Negative		7	H28	Positive
8	H42	30	33.94	15.3482	HI	23	37	16384	16384			7	H28	21.12	30.3	580.037	SP	22	32	1024	64	1024				Control	0.047	26		Control	0.047	26		Control	0.047				8	H42	Negative		8	H33	Positive
9	H57	22.53	18.11	0.046714	HI	26	30.7	25.9921	25.9921								HI	21	27	64						Control	42	40342		Control	42	40342		Control	42				9	H57	Negative		9	H50	Positive
10	H63	26.73	32.13	42.2243	HI	21	36.3	40342.1	40342.1			8	H33	21.56	Negative	355626	SP	30	Negative	1024	32768	1024				Control	1.2	8		Control	1.2	13		Control	1.2	8			10	H63	Negative		10	H56	Positive
11	H69	30.44	30.7	1.19748	SP	37	Negative	8	12.996	8							HI	21	36	32768						Control	1.2	13		Control	326	294		Control	326				11	H69	Negative		11	H59	Positive
					HI	29	32.7	12.996				9	H50	21.71	Negative	320508	HI	21	27	64	64					Control	326	294		Control	29532			Control	29532	4096			12	H79	Negative		12	H62	Positive
12	H79	22.76	31.11	326.288	HI	26	34.2	294.067	294.067			10	H56	19	Negative	2097152	SP	24	38	16384	2048	16384				Control	29532	4096		Control	10661	4096		Control	10661				13	H93	Negative		13	H86	Positive
13	H93	24.15	39	29532.2	SP	28	Negative	4096		4096							HI	22	33	2048						Control	10661	4096		Control	1.2	1024		Control	1.2				14	H97	Negative		14	H90	Positive
14	H97	20.89	34.27	10660.6	HI	23	35	4096	4096			11	H59	22.57	33.57	2048	HI	27	Negative	8192	8192					Control	1.2	1024		Control	516	8192		Control	516				15	H101	Negative		15	H98	Positive
15	H101	32.55	32.83	1.21419	HI	30	Negative	1024	1024			12	H62	20.94	Negative	546552	SP	26	Negative	16384	4096	16384				Control	516	8192		Control	9	8192		Control	9				16	H106	Negative		16	H100	Positive
16	H106	26.89	35.9	515.561	HI	25	38	8192	8192								HI	22	34	4096						Control	9	8192		Control	256	2048		Control	256				17	H108	Negative		17	H107	Positive
17	H108	26.1	29.23	8.75435	HI	27	Negative	8192	8192			13	H86	22	Negative	262144	HI	24	Negative	65536	65536					Control	256	2048		Control	1911	1024		Control	1911				18	H116	Negative		18	H112	Positive
18	H116	27.2	35.2	256	HI	26	37	2048	2048			14	H90	26.18	39	7231.1	SP	28	Negative	4096		4096				Control	1911	1024		Control	1351	32768		Control	1351				19	H118	Negative		19	H113	Positive
19	H118	29.1	Negative	1910.85	HI	26	36	1024	1024			15	H98	25.4	24.16	0.423373	HI	25	Negative	32768	32768					Control	1351	32768		Control	1552	256		Control	1552				20	H132	Negative		20	H115	Positive
20	H132	21.6	32	1351.18	HI	20	35	32768	32768			16	H100	20.54	35.3	27746.2	HI	30	39	512	512					Control	1552	256		Control	416	2048		Control	416	1024			21	H133	Negative		21	H119	Positive
21	H133	22.1	32.7	1552.09	HI	24	32	256	256			17	H107	27	35	256	SP	27	Negative	8192	2048	8192				Control	416	1024		Control	15287	32		Control	15287	4096			22	H134	Negative		22	H123	Positive
22	H134	26.1	34.8	415.873	SP	26	36	1024	2048	1024							HI	29	Negative	2048						Control	416	2048		Control	9	0.125		Control	9				23	H147	Negative		23	H124	Positive
					HI	23	34	2048				18	H112	22.3	34.2	3821.7	HI	26	Negative	16384	16384					Control	15287	4096		Control	84	64		Control	84				24	H160	Negative		24	H126	Positive
23	H147	22.2	36.1	15286.8	SP	28	Negative	4096	32	4096		19	H113	27.6	37.5	955.426	SP	26	34	256	8192	256				Control	15287	32		Control	315	65536		Control	315				25	H162	Negative		25	H130	Positive
					HI	35	Negative	32									HI	25	38	8192						Control	9	0.125		Control	45	9		Control	45				26	H164	Negative		26	H137	Positive
24	H160	25.3	28.5	9.18959	HI	27	24	0.125	0.125			20	H115	25.1	Negative	30573.6	SP	28	Negative	4096		4096				Control	84	64		Control	9	0.871		Control	9				27	H166	Negative		27	H142	Positive
25	H162	30	36.4	84.4485	HI	34	Negative	64	64			21	H119	23.4	31.5	274.374	HI	27	32	32	32					Control	315	65536		Control	26616	6654		Control	26616				28	H168	Negative		28	H144	Positive
26	H164	29	37.3	315.173	HI	24	Negative	65536	65536			22	H123	25.7	Negative	20171.1	HI	27	Negative	8192	8192					Control	45	9		Control	724	1		Control	724				29	H175	Negative		29	H153	Positive
27	H166	29.3	34.8	45.2548	HI	32	35.2	9.18959	9.18959			23	H124	22.2	33.2	2048	HI	28	31.85	14.42	14.42					Control	9	0.871		Control	446	2048		Control	446				30	H178	Negative		30	H185	Positive
28	H168	29	32.2	9.18959	HI	30	29.8	0.870551	0.870551			24	H126	22.5	Negative	185364	HI	22	36	16384	16384					Control	26616	6654		Control	4096	0.125		Control	4096				31	H179	Negative		31	H192	Positive
29	H175	25.3	Negative	26615.9	HI	25	37.7	6653.97	6653.97			25	H130	22.7	30.6	238.856	HI	19	30.8	3565.78	3565.78					Control	724	1		Control	4390			Control	4390				32	H181	Negative		32	H195	Positive
30	H178	26.1	35.6	724.077	HI	29	29	1	1			26	H137	23.9	35.9	4096	HI	29	32.9	14.9285	14.9285					Control	446	2048		Control	20	84		Control	20	1024			33	H186	Negative		33	H200	Positive
31	H179	24.5	33.3	445.722	HI	22	33	2048	2048			27	H142	23.6	33.2	776.047	HI	27	33.6	97.0059	97.0059					Control	4096	0.125		Control	3566			Control	3566	16			34	H188	Negative		34	H201	Positive
32	H181	28	Negative	4096	HI	30	27	0.125	0.125			28	H144	25.9	Negative	17559.9	SP	27	Negative	8192	131072	8192				Control	4390	8		Control	832	256		Control	832				35	H189	Negative		35	H219	Positive
33	H186	21.9	34	4389.98	MP	37	Negative	8									HI	23	Negative	131072						Control	20	1024		Control	1			Control	1	8			36	H191	Negative		36	H224	Positive
34	H188	29.7	34	19.6983	SP	30	Negative	1024	84.4485	1024		29	H153	25	Negative	32768	SP	24	Negative	65536	891.444	65536				Control	20	84		Control	14	0.5		Control	14				37	H196	Negative		37	H226	Positive
					HI	29	35.4	84.4485									HI	25	34.8	891.444						Control	3566	16		Control	239			Control	239				38	H198	Negative		38	H231	Positive
35	H189	21.3	33.1	3565.78	SP	27	31	16		16		30	H185	26.9	Negative	8779.97	HI	33	Negative	128	128					Control	3566	8		Control	274			Control	274	0.058			39	H202	Negative		39	H236	Positive
					MP	37	Negative	8				31	H192	28.05	Negative	3956.48	SP	24	Negative	65536	1048576	65536				Control	832	256		Control	128	1024		Control	128	0.25			40	H217	Negative		40	H237	Positive
36	H191	24	33.7	831.746	HI	23	31	256	256								HI	20	Negative	1048576						Control	832	8		Control	294	16		Control	294	1024			41	H222	Negative		41	H246	Positive
					BP	37	Negative	8				32	H195	23.5	30.5	128	HI	27.4	Negative	6208.38	6208.38					Control	1	8		Control	6654	64		Control	6654				42	H223	Negative		42	H247	Positive
37	H196	23.8	24.3	1.41421	SP	26	29	8		8		33	H200	28.6	32.3	12.996	SP	24	Negative	65536	2048	65536				Control	14	0.5		Control	127	1552		Control	127				43	H225	Negative		43	H249	Positive
38	H198	28.8	32.6	13.9288	HI	30	29	0.5	0.5								HI	20	31	2048						Control	239	4096		Control	18			Control	18	262144			44	H227	Negative		44	H254	Positive
39	H202	27.2	35.1	238.856	MP	28	Negative	4096				34	H201	27.3	Negative	6653.97	SP	23	Negative	131072	262144	131072				Control	274	0.058		Control	1176	5405		Control	1176	1552			45	H235	Negative		45	H266	Positive
40	H217	22.1	30.2	274.374	SP	27.1	23	0.0583146		0.0583146							HI	22	Negative	262144						Control	128	0.25		Control	239	32		Control	239	512			46	H239	Negative		46	H267	Positive
41	H222	22.1	29.1	128	SP	25	23	0.25	1024	0.25		35	H219	24.3	26.9	6.06287	HI	22	32.8	1782.89	1782.89					Control	128	1024		Control	104	104		Control	104				47	H248	Negative		47	H269	Positive
					HI	23	33	1024				36	H224	18	Negative	4194304	SP	24	Negative	65536		65536				Control	294	1024		Control	20			Control	20	0.3			48	H261	Negative		48	H270	Positive
42	H223	22	30.2	294.067	SP	30	Negative	1024	16	1024		37	H226	20	35.6	49667	SP	22	Negative	262144		262144				Control	294	16		Control	18	64		Control	18				49	H264	Negative		49	H277	Positive
					HI	25	29	16				38	H231	21	35.9	30573.6	BP	31	Negative	512						Control	294	0.5		Navax	9742	1024		Navax	9742	16384			50	H273	Negative		50	H278	Positive
					MP	35	34	0.5				39	H236	20.8	35.4	24833.5	MP	25	30.7	51.9842						Control	6654	64		Navax	301124	580		Navax	301124								51	H279	Positive
43	H225	21	33.7	6653.97	HI	29	35	64	64			40	H237	18.8	30.2	2702.35	SP	25	Negative	32768	8192	32768				Control	127	1552		Navax	1574			Navax	1574	1.1
44	H227	23.51	30.5	127.116	HI	21	31.6	1552.09	1552.09								HI	27	Negative	8192						Control	18	262144		Navax	10885	136		Navax	10885
45	H235	22	26.2	18.3792	SP	22	Negative	262144		262144		41	H246	24.3	32.9	388.023	HI	26	26	1	1					Control	1176	1552		Navax	12246			Navax	12246	2048
46	H239	19	29.2	1176.27	SP	29.4	Negative	1552.09	5404.7	1552.09		42	H247	21.5	31.6	1097.5	HI	21	Negative	524288	524288					Control	1176	5405		Navax	320	1048576		Navax	320
					HI	27.6	Negative	5404.7				43	H249	23.2	33.5	1260.69	HI	26	28	4	4					Control	239	32		Navax	580	64		Navax	580	1024
47	H248	21.1	29	238.856	HI	26	31	32	32	512		44	H254	19.7	31.98	4973.34	SP	26.8	Negative	9410.14		9410.14				Control	239	512		Navax	355626	32768		Navax	355626	1024
					SP	23	32	512				45	H266	20.2	27.9	207.937	SP	27	38	2048		2048				Control	104	104		Navax	320508	64		Navax	320508
48	H261	20	26.7	103.968	HI	25.3	32	103.968	103.968			46	H267	23.6	25.9	4.92458	HI	29	35	64	64					Control	20	0.3		Navax	2097152	2048		Navax	2097152	16384
49	H264	25.7	30	19.6983	SP	26	24	0.25		0.25		47	H269	22.6	32.1	724.077	SP	25	36	2048		2048				Control	18	64		Navax	2048	8192		Navax	2048
50	H273	27.5	31.7	18.3792	HI	25	31	64	64			48	H270	25.1	28.2	8.57419	HI	23	Negative	131072	131072					Navax	9742	16384		Navax	546552	4096		Navax	546552	16384
Min		19				20						49	H277	21.7	36.6	30573.6	SP	26	Negative	16384		16384				Navax	9742	1024		Navax	262144	65536		Navax	262144
Max		30				37						50	H278	18.17	25	113.772	HI	27	Negative	8192	8192					Navax	301124	580.037		Navax	7231			Navax	7231	4096
Median		24.5	32.9	251.64		27	32	256	275.033	768		51	H279	18.31	29.49	2320.15	SP	26	24	0.25		0.25				Navax	1574	1.1		Navax	0.4	32768		Navax	0.4
												Min		18				19								Navax	10885	136.239		Navax	27746	512		Navax	27746
												Max		28.6				33								Navax	12246	2048		Navax	256	2048		Navax	256	8192
												Median				3956.48				4096	2806.89	8801.07				Navax	320	1048576		Navax	3822	16384		Navax	3822
												Fold Navax/Control		23.2	32.3	15.7228		25	32.95	16	10.2056	11.4597				Navax	580	1024		Navax	955	8192		Navax	955	256
																										Navax	580	64		Navax	30574			Navax	30574	4096
																										Navax	355626	1024		Navax	274	32		Navax	274
																										Navax	355626	32768		Navax	20171	8192		Navax	20171
																										Navax	320508	64		Navax	2048	14		Navax	2048
																										Navax	2097152	16384		Navax	185364	16384		Navax	185364
																										Navax	2097152	2048		Navax	239	3566		Navax	239
																										Navax	2048	8192		Navax	4096	15		Navax	4096
																										Navax	546552	16384		Navax	776	97		Navax	776
																										Navax	546552	4096		Navax	17560	131072		Navax	17560	8192
																										Navax	262144	65536		Navax	32768	891		Navax	32768	65536
																										Navax	7231	4096		Navax	8780	128		Navax	8780
																										Navax	0.4	32768		Navax	3956	1048576		Navax	3956	65536
																										Navax	27746	512		Navax	128	6208		Navax	128
																										Navax	256	8192		Navax	13	2048		Navax	13	65536
																										Navax	256	2048		Navax	6654	262144		Navax	6654	131072
																										Navax	3822	16384		Navax	6	1783		Navax	6
																										Navax	955	256		Navax	4194304			Navax	4194304	65536
																										Navax	955	8192		Navax	49667			Navax	49667	262144
																										Navax	30574	4096		Navax	30574			Navax	30574
																										Navax	274	32		Navax	24834			Navax	24834
																										Navax	20171	8192		Navax	2702	8192		Navax	2702	32768
																										Navax	2048	14		Navax	388	1		Navax	388
																										Navax	185364	16384		Navax	1097	524288		Navax	1097
																										Navax	239	3566		Navax	1261	4		Navax	1261
																										Navax	4096	15		Navax	4973			Navax	4973	9410
																										Navax	776	97		Navax	208			Navax	208	2048
																										Navax	17560	8192		Navax	5	64		Navax	5
																										Navax	17560	131072		Navax	724			Navax	724	2048
																										Navax	32768	65536		Navax	9	131072		Navax	9
																										Navax	32768	891		Navax	30574			Navax	30574	16384
																										Navax	8780	128		Navax	114	8192		Navax	114
																										Navax	3956	65536		Navax	2320			Navax	2320	0.3
																										Navax	3956	1048576
																										Navax	128	6208
																										Navax	13	65536
																										Navax	13	2048
																										Navax	6654	131072
																										Navax	6654	262144
																										Navax	6	1783
																										Navax	4194304	65536
																										Navax	49667	262144
																										Navax	30574	512
																										Navax	24834	52
																										Navax	2702	32768
																										Navax	2702	8192
																										Navax	388	1
																										Navax	1097	524288
																										Navax	1261	4
																										Navax	4973	9410.1
																										Navax	208	2048
																										Navax	5	64
																										Navax	724	2048
																										Navax	9	131072
																										Navax	30574	16384
																										Navax	114	8192
																										Navax	2320	0.3

## Sheet: Fig 3. RSV & bacterial analyzed
Fig.3 Statistical analysis for Data of reduction in viral, bacterial loads and their correlation
RSV	Control	Navax		Table Analyzed	RSV		RSV	Control	Navax
Number of values	50	51		Column B	Navax		Test for normal distribution
				vs.	vs.		Shapiro-Wilk test
Minimum	0.015	0.4		Column A	Control		W	0.4474	0.2766
25% Percentile	18	388		Mann Whitney test			P value	<0.0001	<0.0001
Median	251.5	3956		P value	<0.0001		Passed normality test (alpha=0.05)?	No	No
75% Percentile	1401	30574		Exact or approximate P value?	Exact		P value summary	****	****
Maximum	36107	4194304		P value summary	****
Range	36107	4194304		Significantly different (P < 0.05)?	Yes		Number of values	50	51
				One- or two-tailed P value?	Two-tailed
95% CI of median				Sum of ranks in column A,B	1913 , 3238
Actual confidence level	96.72%	95.11%		Mann-Whitney U	638
Lower confidence limit	84	1261		Difference between medians
Upper confidence limit	516	10885		Median of column A	251.5, n=50
				Median of column B	3956, n=51
Mean	3044	168974		Difference: Actual	3705
Std. Deviation	7666	652148		Difference: Hodges-Lehmann	2463
Std. Error of Mean	1084	91319		95.02% CI of difference	723.0 to 7429
				Exact or approximate CI?	Exact
Co-bacterial infection	Control	Navax		Table Analyzed	Co-bacterial infection		Co-bacterial infection	Control	Navax
Number of values	61	64		Column B	Navax		Test for normal distribution
				vs.	vs.		Shapiro-Wilk test
Minimum	0.058	0.3		Column A	Control		W	0.2861	0.3593
25% Percentile	11	512		Mann Whitney test			P value	<0.0001	<0.0001
Median	256	4096		P value	<0.0001		Passed normality test (alpha=0.05)?	No	No
75% Percentile	3072	28672		Exact or approximate P value?	Exact		P value summary	****	****
Maximum	262144	1048576		P value summary	****
Range	262144	1048576		Significantly different (P < 0.05)?	Yes		Number of values	61	64
				One- or two-tailed P value?	Two-tailed
95% CI of median				Sum of ranks in column A,B	2992 , 4883
Actual confidence level	96.04%	96.72%		Mann-Whitney U	1101
Lower confidence limit	32	2048		Difference between medians
Upper confidence limit	1024	8192		Median of column A	256.0, n=61
				Median of column B	4096, n=64
Mean	10176	65197		Difference: Actual	3840
Std. Deviation	38126	195904		Difference: Hodges-Lehmann	2047
Std. Error of Mean	4882	24488		95.00% CI of difference	572.0 to 7168
				Exact or approximate CI?	Exact
H. influenzae	Control	Navax		Table Analyzed	H. influenzae		H. influenzae	Control	Navax
Number of values	42	38		Column B	Navax		Test for normal distribution
				vs.	vs.		Shapiro-Wilk test
Minimum	0.125	1		Column A	Control		W	0.3956	0.4018
25% Percentile	29.75	120.3		Mann Whitney test			P value	<0.0001	<0.0001
Median	275	2807		P value	0.0101		Passed normality test (alpha=0.05)?	No	No
75% Percentile	4423	20480		Exact or approximate P value?	Exact		P value summary	****	****
Maximum	131072	1048576		P value summary	*
Range	131072	1048575		Significantly different (P < 0.05)?	Yes		Number of values	42	38
				One- or two-tailed P value?	Two-tailed
95% CI of median				Sum of ranks in column A,B	1436 , 1804
Actual confidence level	95.64%	96.64%		Mann-Whitney U	533
Lower confidence limit	64	580		Difference between medians
Upper confidence limit	1552	8192		Median of column A	275.0, n=42
				Median of column B	2807, n=38
Mean	8122	88841		Difference: Actual	2532
Std. Deviation	23157	248480		Difference: Hodges-Lehmann	1024
Std. Error of Mean	3573	40309		95.05% CI of difference	32.00 to 6144
				Exact or approximate CI?	Exact
S. pneumoniae	Control	Navax		Table Analyzed	S. pneumoniae		S. pneumoniae	Control	Navax
Number of values	14	24		Column B	Navax		Test for normal distribution
				vs.	vs.		Shapiro-Wilk test
Minimum	0.058	0.3		Column A	Control		W	0.3116	0.5964
25% Percentile	6.075	2048		Mann Whitney test			P value	<0.0001	<0.0001
Median	768	8801		P value	0.0018		Passed normality test (alpha=0.05)?	No	No
75% Percentile	2188	57344		Exact or approximate P value?	Exact		P value summary	****	****
Maximum	262144	262144		P value summary	**
Range	262144	262144		Significantly different (P < 0.05)?	Yes		Number of values	14	24
				One- or two-tailed P value?	Two-tailed
95% CI of median				Sum of ranks in column A,B	173 , 568
Actual confidence level	98.71%	97.73%		Mann-Whitney U	68
Lower confidence limit	0.3	2048		Difference between medians
Upper confidence limit	4096	32768		Median of column A	768.0, n=14
				Median of column B	8801, n=24
Mean	19679	33171		Difference: Actual	8033
Std. Deviation	69800	58641		Difference: Hodges-Lehmann	7424
Std. Error of Mean	18655	11970		95.35% CI of difference	1024 to 16384
				Exact or approximate CI?	Exact

## Sheet: Fig. 4 Cytokine 
Fig 4. Pro-inflammatory cytokines levels (pg/mL) and IgA level (µg/mL) of Navax and Control groups
No.	Code	Control group													No	Code	Navax group
		IL-6 concentration pg/mL (n = 50)		Δ IL-6 (pg/mL) day 3 vs day 0	IL-8 concentration pg/mL (n = 50)		Δ IL-8 (pg/mL) day 3 vs day 0	TNF-α concentration pg/mL (n = 50)		Δ TNF-α (pg/mL) day 3 vs day 0	IgA concentration µg/mL (n = 50)		Δ IgA (µg/mL) day 3 vs day 0				IL-6 concentration pg/mL (n = 51)		Δ IL-6 (pg/mL) day 3 vs day 0	IL-8 concentration pg/mL (n = 50)		Δ IL-8 (pg/mL) day 3 vs day 0	TNF-α concentration pg/mL (n = 51)		Δ TNF-α (pg/mL) day 3 vs day 0	IgA concentration mg/mL (n = 50)		Δ IgA (µg/mL) day 3 vs day 0
		Day 0	Day 3		Day 0	Day 3		Day 0	Day 3		Day 0	Day 3					Day 0	Day 3		Day 0	Day 3		Day 0	Day 3		Day 0	Day 3
1	H02	6.62314	38.194	31.5708	589.67	52.5947	-537.075	NA	NA		15.021	18.1435	3.12247		1	H05	91.511	78.484	-13.027	683.641	321.984	-361.657	15.572	14.0398	-1.53222	5.35441	5.3301	-0.0243099
2	H14	25.3797	93.534	68.1543	437.924	448.116	10.1921	30.8942	0	-30.8942	5.36413	21.8494	16.4853		2	H06	189.792	98.836	-90.956	653.095	410.456	-242.639	NA	NA		9.5584	21.7738	12.2154
3	H26	30.43	17.7665	-12.6635	385.588	146.954	-238.634	NA	NA		15.1345	4.67589	-10.4586		3	H08	NA	NA		420.17	593.406	173.237	100.202	38.1467	-62.0549	21.2498	14.3079	-6.94183
4	H36	NA	NA		190.921	80.6306	-110.29	NA	NA		3.89257	3.17462	-0.717952		4	H11	48.508	124.426	75.918	727.429	463.03	-264.398	98.1586	0	-98.1586	18.1813	17.8031	-0.378154
5	H37	54.254	23.5358	-30.7182	118.619	398.385	279.766	50.3034	83.853	33.5496	1.04832	2.77918	1.73086		5	H15	9.161	44.739	35.578	91.3308	1.27527	-90.0556	NA	NA		10.0603	4.61215	-5.44812
6	H38	65.7321	1.00748	-64.7246	578.163	316.485	-261.678	NA	NA		24.0859	28.4671	4.38118		6	H16	51.046	5.153	-45.893	524.721	184.913	-339.808	NA	NA		15.1993	19.9974	4.79808
7	H41	91.147	43.3825	-47.7645	632.83	883.12	250.291	85.6966	110.621	24.9241	1.72251	19.8884	18.1659		7	H28	331.025	14.186	-316.839	730.238	582.288	-147.951	42.5901	0	-42.5901	2.43344	0.946215	-1.48723
8	H42	NA	NA		NA	NA		NA	NA		NA	NA			8	H33	NA	NA		585.187	79.3155	-505.871	NA	NA		18.916	2.90343	-16.0126
9	H57	92.5789	81.9525	-10.6264	551.92	607.006	55.0854	NA	NA		1.88728	3.5236	1.63633		9	H50	NA	NA		603.688	435.891	-167.797	NA	NA		16.7821	5.56023	-11.2219
10	H63	119.59	0	-119.59	754.299	0	-754.299	157.2	13.3247	-143.875	5.7774	6.85568	1.07828		10	H56	108.283	38.357	-69.926	705.819	467.245	-238.574	NA	NA		0.63991	5.27392	4.63401
11	H69	2.65324	383.099	380.445	82.9619	759.41	676.448	NA	NA		6.29871	28.3644	22.0657		11	H59	NA	NA		670.131	0	-670.131	NA	NA		22.2384	16.4967	-5.74162
12	H79	NA	NA		669.743	159.149	-510.594	128.701	0	-128.701	1.28007	6.13989	4.85982		12	H62	15.493	0	-15.493	696.493	414.76	-281.734	8.42163	0	-8.42163	24.383	19.4906	-4.89239
13	H93	489.604	10.7739	-478.83	625.099	0	-625.099	183.739	0	-183.739	23.0604	0.890634	-22.1697		13	H86	54.928	0	-54.928	54.9285	0	-54.9285	1047.55	0	-1047.55	2.04342	1.61754	-0.425876
14	H97	119.559	3.55743	-116.002	105.468	834.491	729.024	145.282	49.5946	-95.6873	8.71448	8.59366	-0.120816		14	H90	61.891	58.318	-3.573	882.169	1092.51	210.339	18.1525	0	-18.1525	9.57328	12.1406	2.56734
15	H101	9.21657	140.398	131.181	NA	NA		NA	NA		2.37768	18.8318	16.4541		15	H98	NA	NA		664.316	142.44	-521.875	NA	NA		2.88778	17.2692	14.3814
16	H106	155.513	301.443	145.93	590.469	675.962	85.4931	14.4887	0	-14.4887	2.54279	2.43003	-0.112762		16	H100	199.942	134.077	-65.865	1080.6	568.235	-512.368	NA	NA		13.0185	22.9587	9.94014
17	H108	79.7178	8.11897	-71.5988	144.461	374.422	229.961	240.26	34.9462	-205.314	5.49372	21.3538	15.8601		17	H107	371.156	223.76	-147.396	871.19	467.179	-404.011	58.2515	0	-58.2515	9.49877	20.9709	11.4721
18	H116	13.3157	0	-13.3157	29.68	12.4522	-17.2277	59.0452	30.2209	-28.8243	1.28866	0.782275	-0.506388		18	H112	90.92	0	-90.92	546.405	596.21	49.8044	35.1824	0	-35.1824	7.55721	16.2818	8.72457
19	H118	223.431	402.239	178.808	929.254	567.532	-361.721	33.2923	0	-33.2923	12.4772	9.4042	-3.07298		19	H113	NA	NA		329.216	241.907	-87.3084	NA	NA		2.10421	4.34298	2.23877
20	H132	32.197	0	-32.197	52.0477	54.9544	2.90674	127.798	30.4571	-97.3412	NA	NA			20	H115	51.367	2.229	-49.138	657.11	342.225	-314.885	26.6769	0	-26.6769	7.94698	10.6648	2.71786
21	H133	12.445	15.6053	3.16029	18.3366	243.892	225.556	89.9959	0	-89.9959	NA	NA			21	H119	81.566	23.998	-57.568	634.185	327.55	-306.635	47.9407	23.3692	-24.5716	9.66539	5.02527	-4.64011
22	H134	22.4227	15.8825	-6.5402	8.73021	1043.39	1034.66	39.9077	30.9297	-8.97807	1.30199	28.0046	26.7026		22	H123	NA	NA		783.482	606.632	-176.85	29.5121	0	-29.5121	6.9842	4.07646	-2.90773
23	H147	28.7902	3.84613	-24.9441	775.541	58.7473	-716.794	53.1386	27.622	-25.5166	2.3041	5.44904	3.14494		23	H124	NA	NA		1655.09	1046.47	-608.617	33.056	0	-33.056	2.95175	10.6915	7.73974
24	H160	104.489	0	-104.489	477.459	643.108	165.649	79.8365	0	-79.8365	10.8994	5.06792	-5.83146		24	H126	46.032	0	-46.032	941.448	39.9599	-901.488	1315.95	0	-1315.95	17.024	2.3121	-14.7119
25	H162	73.3402	0	-73.3402	374.814	389.152	14.3385	15.7639	0	-15.7639	1.05728	1.81956	0.762286		25	H130	78.159	301.039	222.88	713.259	1072.49	359.23	121.892	36.6	-85.2917	1.25402	13.5592	12.3052
26	H164	NA	NA		370.193	94.798	-275.396	20.534	22.1879	1.65386	21.2857	5.15587	-16.1298		26	H137	8.754	3.096	-5.658	741.157	203.801	-537.356	NA	NA		9.31625	2.55463	-6.76161
27	H166	NA	NA		184.968	2091.18	1906.22	NA	NA		4.29495	12.0523	7.75734		27	H142	14.875	1.998	-12.877	61.9022	671.714	609.812	49.5946	0	-49.5946	NA	NA
28	H168	88.148	0	-88.148	870.79	499.685	-371.105	NA	NA		2.01626	7.17076	5.1545		28	H144	12.854	34.738	21.884	598.585	770.401	171.816	NA	NA		2.3201	3.11433	0.79423
29	H175	194.68	0	-194.68	680.009	524.934	-155.075	544.806	0	-544.806	13.5832	4.47091	-9.11232		29	H153	3.211	38.318	35.107	149.352	635.912	486.559	49.8309	44.3968	-5.43409	2.91444	3.6527	0.73826
30	H178	26.8848	0	-26.8848	151.808	748.034	596.225	47.2319	0	-47.2319	19.6892	12.3066	-7.3826		30	H185	167.138	20.995	-146.143	357.609	1046.47	688.861	31.4022	42.0341	10.6319	2.70655	14.1163	11.4097
31	H179	75.1563	3.32647	-71.8298	495.725	836.689	340.964	34.4736	0	-34.4736	36.2667	7.00552	-29.2612		31	H192	190.465	3.673	-186.792	579.478	871.818	292.34	107.243	0	-107.243	3.24759	12.3639	9.11636
32	H181	15.5676	14.1818	-1.38578	611.204	105.22	-505.985	39.1989	34.0011	-5.19783	4.79074	3.72999	-1.06075		32	H195	46.6736	4.89583	-41.7777	376.557	160.529	-216.027	NA	NA		4.20857	3.14335	-1.06522
33	H186	22.492	17.5454	-4.94655	733.216	480.295	-252.921	NA	NA		7.84506	2.50399	-5.34106		33	H200	17.127	27.116	9.989	355.351	680.363	325.013	37.3088	31.1659	-6.14289	0.78494	11.2912	10.5062
34	H188	NA	NA		1203.76	397.488	-806.275	NA	NA		18.306	3.35952	-14.9464		34	H201	NA	NA		430.288	442.224	11.936	44.8693	23.8417	-21.0276	1.44058	3.2236	1.78302
35	H189	37.0247	0	-37.0247	170.515	640.13	469.615	38.4901	35.8912	-2.59892	4.73751	12.5172	7.77964		35	H219	176.642	132.551	-44.091	356.343	969.725	613.382	39.1989	81.2541	42.0552	NA	NA
36	H191	28.9057	140.577	111.671	119.895	132.373	12.4777	22.4241	22.4241	0	1.44591	7.36265	5.91674		36	H224	65.571	34.738	-30.833	1543.36	755.204	-788.151	37.7813	0	-37.7813	13.4553	2.89844	-10.5569
37	H196	NA	NA		204.155	759.377	555.222	30.6934	0	-30.6934	10.7155	17.9808	7.26534		37	H226	NA	NA		181.799	0	-181.799	145.461	0	-145.461	5.42437	19.2701	13.8457
38	H198	51.3163	18.7926	-32.5236	1656.29	7.48953	-1648.8	22.6604	0	-22.6604	4.6175	1.23003	-3.38747		38	H231	NA	NA		1093.28	752.955	-340.321	NA	NA		6.32382	10.9386	4.61481
39	H202	NA	NA		1127.98	198.661	-929.315	NA	NA		30.3473	7.90635	-22.441		39	H236	10.9487	0	-10.9487	720.759	273.652	-447.106	NA	NA		5.76116	5.29013	-0.47103
40	H217	241.326	304.733	63.4073	1229.77	708.91	-520.858	11.0343	61.1015	50.0672	6.59874	6.24444	-0.354294		40	H237	9.3826	0	-9.3826	398.064	419.255	21.1908	86.3133	13.8042	-72.5091	14.5318	22.1738	7.64201
41	H222	NA	NA		102.11	116.928	14.8173	55.5012	25.4956	-30.0057	9.4655	31.5014	22.0359		41	H246	154.017	0	-154.017	748.677	0	-748.677	77.94	0	-77.94	9.08113	21.6585	12.5774
42	H223	11.8907	25.0287	13.1379	1321.73	627.45	-694.285	16.7538	0	-16.7538	12.8716	7.7118	-5.15983		42	H247	791.689	0	-791.689	1840.22	1032.44	-807.786	216.487	0	-216.487	12.7784	11.9239	-0.854508
43	H225	NA	NA		532.973	800.294	267.321	NA	NA		3.80583	16.6704	12.8645		43	H249	38.7582	23.5202	-15.2381	871.154	431.059	-440.096	19.1488	9.35031	-9.79853	8.01241	15.6968	7.68438
44	H227	NA	NA		764.17	766.026	1.85544	NA	NA		2.19487	5.80902	3.61415		44	H254	NA	NA		337.938	366.971	29.0334	NA	NA		5.54636	14.3788	8.83248
45	H235	NA	NA		680.16	444.328	-235.832	NA	NA		7.4048	11.1779	3.77314		45	H266	77.7846	13.4884	-64.2962	1299.33	1148.73	-150.593	45.8721	0	-45.8721	5.43605	12.3862	6.95011
46	H239	127.379	0	-127.379	NA	NA		98.8704	4.80453	-94.0658	6.73357	1.42033	-5.31324		46	H267	NA	NA		603.708	2261.74	1658.03	NA	NA		3.0593	17.3112	14.2519
47	H248	265.368	211.358	-54.0105	547.067	598.717	51.6501	280.212	0	-280.212	1.42149	9.34787	7.92637		47	H269	82.5254	0	-82.5254	689.111	117.435	-571.677	69.923	0	-69.923	4.51266	4.41052	-0.102144
48	H261	427.583	814.08	386.497	592.584	1226.57	633.982	223.625	107.943	-115.682	7.96455	11.8737	3.90914		48	H270	44.3455	0	-44.3455	555.629	770.864	215.235	NA	NA		0.382544	3.70193	3.31939
49	H264	NA	NA		454.309	514.237	59.9284	46.941	0	-46.941	17.7397	21.3562	3.61648		49	H277	NA	NA		792.61	771.815	-20.7947	NA	NA		11.6204	13.571	1.95066
50	H273	47.7741	0	-47.7741	1858.44	1852.82	-5.62448	26.275	0	-26.275	7.35519	3.96225	-3.39293		50	H278	NA	NA					NA	NA
															51	H279	83.6259	0	-83.6259	74.1815	0	-74.1815	82.0375	0	-82.0375	1.55516	0.345772	-1.20938
Median		54.254	15.6053		547.067	480.295		48.7677	2.40226		6.29871	7.17076			Median		63.731	13.8372		655.102	452.627		47.9407	0		6.65401	11.1149
D0/D3		3.47663			1.13902						1.13845				D0/D3		4.60577			1.5			599.3 (baseline ~ 0.08)			1.67041
Note: The number of measurable samples for IL-6, IL-8 and TNF-α levels was lower than number of collected patients, both in Control and Navax groups was due to (i) lack of sample volume left over from failed and repeated performance in ELISA and real-time PCR assays that occurred at random in each sample; (ii) measured values at day 0 were found below the detection range.

## Sheet: Fig 4. Cytokine analyzed
IL-6 analyzed
Table Analyzed	IL-6 concentration		Table Analyzed	IL-6 concentration		Table Analyzed	IL-6 concentration		Table Analyzed	IL-6 concentration		IL-6 concentration	Control (n = 50)		Navax (n = 51)			IL-6	Control (n = 50)		Navax (n = 51)
													Day 0	Day 3	Day 0	Day 3			Day 0	Day 3	Day 0	Day 3
Column B	Control D3		Column D	Navax D3		Column D	Navax D3		Column C	Navax D0		Number of values	37	37	36	36		Test for normal distribution
vs.	vs.		vs.	vs.		vs.	vs.		vs.	vs.								Shapiro-Wilk test
Column A	Control D0		Column C	Navax D0		Column B	Control D3		Column A	Control D0		Minimum	2.653	0	3.211	0		W	0.7381	0.5741	0.627	0.6607
												25% Percentile	23.94	0	22.53	0		P value	<0.0001	<0.0001	<0.0001	<0.0001
Wilcoxon matched-pairs signed rank test			Wilcoxon matched-pairs signed rank test			Mann Whitney test			Mann Whitney test			Median	54.25	15.61	63.73	13.84		Passed normality test (alpha=0.05)?	No	No	No	No
P value	0.1491		P value	<0.0001		P value	0.7197		P value	0.7966		75% Percentile	119.6	87.74	142.6	43.14		P value summary	****	****	****	****
Exact or approximate P value?	Exact		Exact or approximate P value?	Exact		Exact or approximate P value?	Exact		Exact or approximate P value?	Exact		Maximum	489.6	814.1	791.7	301
P value summary	ns		P value summary	****		P value summary	ns		P value summary	ns		Range	487	814.1	788.5	301		Number of values	37	37	36	36
Significantly different (P < 0.05)?	No		Significantly different (P < 0.05)?	Yes		Significantly different (P < 0.05)?	No		Significantly different (P < 0.05)?	No
One- or two-tailed P value?	Two-tailed		One- or two-tailed P value?	Two-tailed		One- or two-tailed P value?	Two-tailed		One- or two-tailed P value?	Two-tailed		95% CI of median
Sum of positive, negative ranks	255.0 , -448.0		Sum of positive, negative ranks	98.00 , -568.0		Sum of ranks in column B,D	1402 , 1300		Sum of ranks in column A,C	1345 , 1356		Actual confidence level	95.30%	95.30%	97.12%	97.12%
Sum of signed ranks (W)	-193		Sum of signed ranks (W)	-470		Mann-Whitney U	633.5		Mann-Whitney U	642		Lower confidence limit	28.91	3.326	46.03	1.998
Number of pairs	37		Number of pairs	36								Upper confidence limit	91.15	25.03	90.92	34.74
Number of ties (ignored)	0		Number of ties (ignored)	0		Difference between medians			Difference between medians
						Median of column B	15.61, n=37		Median of column A	54.25, n=37		Mean	94.97	84.7	107.7	41.3
Median of differences			Median of differences			Median of column D	13.84, n=36		Median of column C	63.73, n=36		Std. Deviation	111.5	166.3	145.5	67.57
Median	-26.89		Median	-45.12		Difference: Actual	-1.768		Difference: Actual	9.477		Std. Error of Mean	18.33	27.34	24.24	11.26
						Difference: Hodges-Lehmann	0		Difference: Hodges-Lehmann	3.16
IL-8 analyzed
Table Analyzed	IL-8 concentration		Table Analyzed	IL-8 concentration		Table Analyzed	IL-8 concentration		Table Analyzed	IL-8 concentration		IL-8 concentration	Control (n = 50)		Navax (n = 50)				Control (n = 50)		Navax (n = 50)
													Day 0	Day 3	Day 0	Day 3			Day 0	Day 3	Day 0	Day 3
Column B	Control D3		Column D	Navax D3		Column D	Navax D3		Column C	Navax D0		Number of values	47	47	50	50		Test for normal distribution
vs.	vs.		vs.	vs.		vs.	vs.		vs.	vs.								Shapiro-Wilk test
Column A	Control D0		Column C	Navax D0		Column B	Control D3		Column A	Control D0		Minimum	8.73	0	54.93	0		W	0.9082	0.8621	0.9117	0.8874
												25% Percentile	170.5	132.4	392.7	199.1		P value	0.0013	<0.0001	0.0012	0.0002
Wilcoxon matched-pairs signed rank test			Wilcoxon matched-pairs signed rank test			Mann Whitney test			Mann Whitney test			Median	547.1	480.3	655.1	452.6		Passed normality test (alpha=0.05)?	No	No	No	No
P value	0.6109		P value	0.0094		P value	0.8531		P value	0.0934		75% Percentile	733.2	748	757.4	759		P value summary	**	****	**	***
Exact or approximate P value?	Exact		Exact or approximate P value?	Exact		Exact or approximate P value?	Exact		Exact or approximate P value?	Exact		Maximum	1858	2091	1840	2262
P value summary	ns		P value summary	**		P value summary	ns		P value summary	ns		Range	1850	2091	1785	2262		Number of values	47	47	50	50
Significantly different (P < 0.05)?	No		Significantly different (P < 0.05)?	Yes		Significantly different (P < 0.05)?	No		Significantly different (P < 0.05)?	No
One- or two-tailed P value?	Two-tailed		One- or two-tailed P value?	Two-tailed		One- or two-tailed P value?	Two-tailed		One- or two-tailed P value?	Two-tailed		95% CI of median
Sum of positive, negative ranks	515.0 , -613.0		Sum of positive, negative ranks	371.0 , -904.0		Sum of ranks in column B,D	2277 , 2476		Sum of ranks in column A,C	2070 , 2683		Actual confidence level	96.00%	96.00%	96.72%	96.72%
Sum of signed ranks (W)	-98		Sum of signed ranks (W)	-533		Mann-Whitney U	1149		Mann-Whitney U	942		Lower confidence limit	374.8	316.5	555.6	342.2
Number of pairs	47		Number of pairs	50								Upper confidence limit	625.1	627.5	713.3	606.6
Number of ties (ignored)	0		Number of ties (ignored)	0		Difference between medians			Difference between medians
						Median of column B	480.3, n=47		Median of column A	547.1, n=47		Mean	548.7	509	653.2	521.1
Median of differences			Median of differences			Median of column D	452.6, n=50		Median of column C	655.1, n=50		Std. Deviation	424.6	440	375.6	419.3
Median	2.906		Median	-179.3		Difference: Actual	-27.67		Difference: Actual	108		Std. Error of Mean	61.94	64.18	53.12	59.3
						Difference: Hodges-Lehmann	11.26		Difference: Hodges-Lehmann	116.1
TNF-α analyzed
Table Analyzed	TNF-a concentration		Table Analyzed	TNF-a concentration		Table Analyzed	TNF-a concentration		Table Analyzed	TNF-a concentration		TNF-a concentration	Control (n = 50)		Navax (n = 51)				Control (n = 50)		Navax (n = 51)
													Day 0	Day 3	Day 0	Day 3			Day 0	Day 3	Day 0	Day 3
Column B	Control Day 3		Column D	Navax Day 3		Column D	Navax Day 3		Column C	Navax Day 0		Number of values	34	34	31	31		Test for normal distribution
vs.	vs.		vs.	vs.		vs.	vs.		vs.	vs.								Shapiro-Wilk test
Column A	Control Day 0		Column C	Navax Day 0		Column B	Control Day 3		Column A	Control Day 0		Minimum	11.03	0	8.422	0		W	0.689	0.7283	0.3997	0.6612
												25% Percentile	29.59	0	33.06	0		P value	<0.0001	<0.0001	<0.0001	<0.0001
Wilcoxon matched-pairs signed rank test			Wilcoxon matched-pairs signed rank test			Mann Whitney test			Mann Whitney test			Median	48.77	2.402	47.94	0		Passed normality test (alpha=0.05)?	No	No	No	No
P value	<0.0001		P value	<0.0001		P value	0.2151		P value	0.9662		75% Percentile	128	31.7	98.16	23.37		P value summary	****	****	****	****
Exact or approximate P value?	Exact		Exact or approximate P value?	Exact		Exact or approximate P value?	Exact		Exact or approximate P value?	Exact		Maximum	544.8	110.6	1316	81.25
P value summary	****		P value summary	****		P value summary	ns		P value summary	ns		Range	533.8	110.6	1308	81.25		Number of values	34	34	31	31
Significantly different (P < 0.05)?	Yes		Significantly different (P < 0.05)?	Yes		Significantly different (P < 0.05)?	No		Significantly different (P < 0.05)?	No
One- or two-tailed P value?	Two-tailed		One- or two-tailed P value?	Two-tailed		One- or two-tailed P value?	Two-tailed		One- or two-tailed P value?	Two-tailed		95% CI of median
Sum of positive, negative ranks	48.00 , -513.0		Sum of positive, negative ranks	21.00 , -475.0		Sum of ranks in column B,D	1208 , 937		Sum of ranks in column A,C	1126 , 1020		Actual confidence level	97.57%	97.57%	97.06%	97.06%
Sum of signed ranks (W)	-465		Sum of signed ranks (W)	-454		Mann-Whitney U	441		Mann-Whitney U	523.5		Lower confidence limit	33.29	0	37.31	0
Number of pairs	34		Number of pairs	31								Upper confidence limit	90	30.22	82.04	13.8
Number of ties (ignored)	1		Number of ties (ignored)	0		Difference between medians			Difference between medians
						Median of column B	2.402, n=34		Median of column A	48.77, n=34		Mean	91.03	21.34	133.5	11.55
Median of differences			Median of differences			Median of column D	0.000, n=31		Median of column C	47.94, n=31		Std. Deviation	106.4	30.5	285.3	19.63
Median	-30.79		Median	-42.59		Difference: Actual	-2.402		Difference: Actual	-0.8265		Std. Error of Mean	18.25	5.231	51.25	3.526
						Difference: Hodges-Lehmann	0		Difference: Hodges-Lehmann	-0.59
IgA analyzed
Table Analyzed	IgA concentration		Table Analyzed	IgA concentration		Table Analyzed	IgA concentration		Table Analyzed	IgA concentration		IgA concentration	Control (n = 50)		Navax (n = 51)				Control (n = 50)		Navax (n = 51)
													Day 0	Day 3	Day 0	Day 3			Day 0	Day 3	Day 0	Day 3
Column B	Control Day 3		Column D	Navax Day 3		Column C	Navax Day 0		Column D	Navax Day 3		Number of values	47	47	48	48		Test for normal distribution
vs.	vs.		vs.	vs.		vs.	vs.		vs.	vs.								Shapiro-Wilk test
Column A	Control Day 0		Column C	Navax Day 0		Column A	Control Day 0		Column B	Control Day 3		Minimum	1.048	0.7823	0.383	0.3458		W	0.8395	0.8706	0.9128	0.915
												25% Percentile	2.304	3.73	2.894	3.796		P value	<0.0001	<0.0001	0.0017	0.002
Wilcoxon matched-pairs signed rank test			Wilcoxon matched-pairs signed rank test			Mann Whitney test			Mann Whitney test			Median	6.299	7.171	6.654	11.12		Passed normality test (alpha=0.05)?	No	No	No	No
P value	0.3052		P value	0.038		P value	0.8851		P value	0.6593		75% Percentile	12.87	16.67	12.49	16.44		P value summary	****	****	**	**
Exact or approximate P value?	Exact		Exact or approximate P value?	Exact		Exact or approximate P value?	Exact		Exact or approximate P value?	Exact		Maximum	36.27	31.5	24.38	22.96
P value summary	ns		P value summary	*		P value summary	ns		P value summary	ns		Range	35.22	30.72	24	22.61		Number of values	47	47	48	48
Significantly different (P < 0.05)?	No		Significantly different (P < 0.05)?	Yes		Significantly different (P < 0.05)?	No		Significantly different (P < 0.05)?	No
One- or two-tailed P value?	Two-tailed		One- or two-tailed P value?	Two-tailed		One- or two-tailed P value?	Two-tailed		One- or two-tailed P value?	Two-tailed		95% CI of median
Sum of positive, negative ranks	662.0 , -466.0		Sum of positive, negative ranks	790.0 , -386.0		Sum of ranks in column A,C	2236 , 2324		Sum of ranks in column B,D	2196 , 2364		Actual confidence level	96.00%	96.00%	97.07%	97.07%
Sum of signed ranks (W)	196		Sum of signed ranks (W)	404		Mann-Whitney U	1108		Mann-Whitney U	1068		Lower confidence limit	4.295	5.156	4.209	5.025
Number of pairs	47		Number of pairs	48								Upper confidence limit	8.714	11.18	9.558	14.12
Number of ties (ignored)	0		Number of ties (ignored)	0		Difference between medians			Difference between medians
						Median of column A	6.299, n=47		Median of column B	7.171, n=47		Mean	8.862	10.18	8.165	10.54
Median of differences			Median of differences			Median of column C	6.654, n=48		Median of column D	11.12, n=48		Std. Deviation	8.237	8.356	6.31	6.96
Median	1.637		Median	2.095		Difference: Actual	0.3551		Difference: Actual	3.944		Std. Error of Mean	1.201	1.219	0.9108	1.005
						Difference: Hodges-Lehmann	0.1426		Difference: Hodges-Lehmann	0.6117

## Sheet: Fig. 5 & analyzed
Fig. 5 Alterations in the nasal microbiome. Alpha diversity and beta diversity of 16S rRNA microbiota. Distribution of major phyla, major genera and Log2 fold change (LFC) in the relative abundance of genera and species in the Navax group and Control group
Alpha-diversity						Phylum (Relative abundance %)	Control_day 0	Control_day 3	Navax_day 0	Navax_day 3
Class	median_shanon	median_pielou	median_faithpd	median_chao1		Actinomycetota	1.4125	2.86875	1.575	8.63125
Control_day 0	0.732255	0.142002	14.0204	36		Bacillota	7.83125	18.0312	39.3875	47.2062
Control_day 3	1.14242	0.236225	16.5055	47		Bacteroidota	0.18125	10.9375	0.15	3.10625
Navax_day 0	1.06582	0.202878	13.0733	41		Cyanobacteriota	0	0.025	0.80625	3.075
Navax_day 3	3.01473	0.472072	15.6727	69		Others	0.01875	0.20625	0.075	0.86875
						Proteobacteria	90.0625	65.8625	56.3625	31.1938
Beta-diversity						Unclassified	0.33125	1.9625	1.53125	5.75625
* Significant between 4 Class: Navax day 0, Navax day 3, Control day 0, Control day 3
meaning: at least 1 Class different with others
Permutation test for adonis under reduced model						Genus (Relative abundance %)	Control_day 0	Control_day 3	Navax_day 0	Navax_day 3	Control D0/D3	Navax D0/D3		Genus (Lefse)	p.value	Control_day 3	Navax_day 3	LFC
Terms added sequentially (first to last)						Agrobacterium	0.0375	0.4	0.10625	2.84375				Agrobacterium	0.0246	0.4	2.84	-2.83
Permutation: free						Alkalihalobacillus	0	0.15625	0	1.7				Bacillus	6e-07	0.06	22.91	-8.67
Number of permutations: 1000						Alloprevotella	0	8.75	0.00625	0.025				Brevibacillus	0.0352	0	3.08	-18.23
adonis2(formula = all_dist ~ Class * Group, data = meta_distance, permutations = 1000)						Aquabacterium	0.06875	1.85625	0.05	3.28125				Brevibacterium	0.0132	0.01	0.24	-4.29
Df SumOfSqs R2 F Pr(>F)						Bacillus	0.01875	0.05625	0.25625	22.9125		89.4146		Brucella	0.0485	0.21	2.41	-3.55
Class 3 3.8082 0.17132 4.1348 0.000999 ***						Brevibacillus	0	0	0	2.8875				Haemophilus	0.0002	49.49	4.42	3.49
Residual 60 18.4206 0.82868						Brucella	0.11875	0.20625	0.01875	2.4125				Nevskia	0.0385	0.22	0.05	2.01
Total 63 22.2289 1.00000						Corynebacterium	0.64375	1.075	1.44375	3.325				Paracoccus	0.0286	0.13	1.01	-2.94
*Significant between 2 Group: Navax, Control						Dolosigranulum	2.8	0.0625	1.8	2.5375				Priestia	0.029	0	0.5	-15.61
Permutation test for adonis under reduced model						Escherichia	3.3125	2.0125	0.14375	1.3				Sphingobium	0.0306	0.39	1.19	-1.62
Terms added sequentially (first to last)						Haemophilus	63.8438	49.4937	40.1125	4.41875	1.28994	9.07779		Sphingomonas	0.041	0.13	0.39	-1.61
Permutation: free						Klebsiella	0	2.05	0	0.10625
Number of permutations: 1000						Mesorhizobium	0.89375	0.76875	0.03125	2.60625
adonis2(formula = all_dist ~ Group, data = meta_distance, permutations = 1000)						Moraxella	21.0312	5.76875	10.4938	0.7875	3.64572	13.3254
Df SumOfSqs R2 F Pr(>F)						Mycobacteroides	0.00625	0.2	0.075	1.6625
Group 1 1.4272 0.06421 4.2539 0.000999 ***						Others	1.875	7.44375	1.15625	25.1687
Residual 62 20.8016 0.93579						Potamosiphon	0	0.025	0.80625	2.70625
Total 63 22.2289 1.00000						Pseudomonas	0.00625	0.56875	5.1375	1.39375
*Pairwise test		Permutations	pseudo-F	p-value		Staphylococcus	1.88125	0.9	1.85	0.7625
Class 1	Class 2					Streptococcus	2.96875	16.1375	34.8687	11.075	5.43579	3.14842
Control day 0	Control day 3	1000	1.896	0.08092
	Navax day 0	1000	3.0813	0.01698
	Navax day 3	1000	7.3999	0.000999
Control day 3	Navax day 0	1000	1.3796	0.2098		Species (Relative abundance %)	Control_day 0	Control_day 3	Navax_day 0	Navax_day 3				Species (Lefse)	p.value	Control_day0	Control_day3	LFC
	Navax day 3	1000	4.5757	0.000999		Agrobacterium fabrum	0.0375	0.4	0.10625	2.8375				Alkalihalobacillus rhizosphaerae	0.0358	0	0.16	-13.93
Navax day 0	Navax day 3	1000	5.3005	0.000999		Alloprevotella rava	0	8.75	0.00625	0.025				Aquabacterium commune	0.00875	0.07	0.8	-3.54
						Bacillus stercoris	0.01875	0	0.25	11.0687				Nevskia lacus	0.0122	0.01	0.14	-4.46
						Bacillus subtilis	0	0.04375	0	6.64375				Rothia mucilaginosa	0.0105	0.03	0.1	-2
						Bacillus tropicus	0	0	0	3.26875				Streptococcus salivarius	0.0124	0.04	2.43	-6.01
						Dolosigranulum pigrum	2.8	0.0625	1.8	2.5375				Unclassified	0.0212	0.33	1.96	-2.57
						Escherichia fergusonii	3.3125	2.0125	0.14375	1.3				Veillonella atypica	0.0358	0.04	0.27	-2.84
						Haemophilus influenzae	63.8125	49.4937	40.0812	4.4125
						Mesorhizobium amorphae	0.89375	0.76875	0.03125	2.60625				Species (Lefse)	p.value	Navax_day0	Navax_day3	LFC
						Moraxella nonliquefaciens	20.9438	5.33125	10.4625	0.475				Acidovorax carolinensis	0.0306	0.01	0.28	-4.49
						Others	4.70625	14.3562	4.71875	46.3375				Acinetobacter junii	0.0108	0	0.08	-13.04
						Potamosiphon australiensis	0	0.025	0.80625	2.70625				Alkalihalobacillus rhizosphaerae	0.0359	0	1.7	-17.38
						Pseudomonas aeruginosa	0.00625	0.55	5.11875	1.1875				Aquabacterium commune	0	0.05	1.73	-5.11
						Streptococcus pneumoniae	2.9375	13.7	34.6375	2.20625				Bacillus stercoris	0.0009	0.25	11.07	-5.47
						Streptococcus salivarius	0.0375	2.425	0.15	6.46875				Bacillus subtilis	0.01	0	6.64	-19.34
						Unclassified	0.33125	1.9625	1.53125	5.75625				Bacillus tropicus	0.0358	0	3.27	-18.32
														Bosea vaviloviae	0.0406	0	0.09	-13.19
														Brachybacterium faecium	0.0358	0	0.09	-13.1
														Bradyrhizobium australafricanum	0.021	0	0.15	-13.9
														Brevibacterium casei	0.0405	0	0.24	-14.57
														Brevundimonas naejangsanensis	0.021	0	0.11	-13.42
														Brucella lupini	0.021	0	0.23	-14.48
														Cutibacterium acnes	0.0079	0	0.19	-14.19
														Haemophilus influenzae	0.0328	20.04	2.21	3.18
														Methyloversatilis universalis	0.0358	0	0.16	-13.93
														Moraxella nonliquefaciens	0.0447	5.23	0.24	4.46
														Paracoccus onubensis	0.0346	0.03	0.84	-5.08
														Sphingobium xenophagum	0.008	0.01	1.04	-7.38
														Sphingomonas sanguinis	0.0359	0	0.22	-14.46
														Streptococcus pneumoniae	0.0067	34.64	2.21	3.97
														Tsukamurella hominis	0.0358	0	1.14	-16.8
														Unclassified	0.004	1.53	5.76	-1.91
														Species (Lefse)	p.value	Control_day 3	Navax_day 3	LFC
														Bacillus stercoris	9.02e-05	0	11.07	-20.08
														Bacillus tropicus	0.0358	0	3.27	-18.32
														Brevibacterium casei	0.00851	0.01	0.24	-4.29
														Haemophilus influenzae	0.0358	49.49	4.41	3.49
														Sphingomonas sanguinis	0.0132	0	0.22	-14.46
